# Supplementary material for: Identification of heel bone mineral density as a risk factor of Alzheimer’s disease by analyzing large-scale genome-wide association studies datasets
Source: Front Cell Dev Biol. 2023 Nov 30;11:1247067. doi: 10.3389/fcell.2023.1247067 (PMC10720361; doi:10.3389/fcell.2023.1247067)
Supplement: Supplementary file 2 [file Table3.XLSX]

## Sheet: Sheet1
Supplementary Table 3. 951 of these 1362 genetic variants available in AD GWAS dataset
BMD									AD
SNP	CHR	BP	ALLELE1	ALLELE0	A1FREQ	BETA	SE	P_BOLT_LMM	Chromosome	Position	MarkerName	Effect_allele	Non_Effect_allele	Beta	SE	Pvalue
rs149753617	1	100047634	A	G	0.978804	0.0430186	0.00717349	3e-09	1	100047634	rs149753617	A	G	-0.085	0.0688	0.2166
rs11576308	1	103370977	G	A	0.391404	-0.0178789	0.00211949	2e-16	1	103370977	rs11576308	A	G	0.0107	0.0151	0.4792
rs4846230	1	10608596	T	C	0.1753	0.0194683	0.00270914	6.5e-14	1	10608596	rs4846230	T	C	0.0225	0.0184	0.2211
rs12569242	1	11127511	A	C	0.251901	-0.0215932	0.00240242	2e-21	1	11127511	rs12569242	A	C	0.0313	0.0165	0.05877
rs2488786	1	113010808	A	G	0.386253	0.011971	0.00213637	3.7e-09	1	113010808	rs2488786	A	G	-0.0055	0.0149	0.7147
rs3790608	1	113055023	G	A	0.849131	-0.0387882	0.00289248	2.3e-41	1	113055023	rs3790608	A	G	-0.0347	0.0205	0.09015
rs1006298	1	113061959	G	C	0.518173	-0.013089	0.00207446	2.3e-10	1	113061959	rs1006298	C	G	-0.0061	0.0145	0.675
rs12047028	1	119228871	A	G	0.865313	-0.0319492	0.00302347	5.7e-26	1	119228871	rs12047028	A	G	0.0015	0.021	0.9447
rs12048493	1	149927034	A	C	0.609833	-0.0176397	0.00215874	1.4e-17	1	149927034	rs12048493	A	C	0.0275	0.0177	0.1214
rs607518	1	150954671	G	A	0.782247	0.0168176	0.00250131	6.6e-12	1	150954671	rs607518	A	G	-0.0308	0.0176	0.08094
rs12411216	1	155164480	C	A	0.54147	-0.0154756	0.00206785	1.6e-14	1	155164480	rs12411216	A	C	0.0044	0.0145	0.7607
rs945508	1	156907081	T	C	0.464013	-0.0123647	0.00206855	2.4e-09	1	156907081	rs945508	T	C	0.0017	0.0143	0.9075
rs938295	1	16087260	C	T	0.833294	-0.029387	0.00278412	6.1e-25	1	16087260	rs938295	T	C	0.02	0.0183	0.274
rs10918630	1	162053508	T	C	0.318163	-0.0169284	0.00222442	3.9e-15	1	162053508	rs10918630	T	C	-0.0132	0.0154	0.3927
rs848216	1	16271180	T	C	0.892318	-0.0387617	0.00333429	3.1e-31	1	16271180	rs848216	T	C	0.0225	0.0231	0.3307
rs10917872	1	163855956	G	A	0.53503	0.021053	0.00206787	1e-26	1	163855956	rs10917872	A	G	-0.0091	0.0144	0.5267
rs10919387	1	170372435	C	T	0.481529	-0.0114434	0.00206688	1.1e-09	1	170372435	rs10919387	T	C	-0.0017	0.0142	0.9061
rs2586392	1	172254193	T	C	0.752705	-0.027327	0.00239142	4e-32	1	172254193	rs2586392	T	C	-0.0102	0.0163	0.5327
rs17277932	1	172323134	G	A	0.858396	0.0229655	0.00297512	4.6e-15	1	172323134	rs17277932	A	G	-0.0417	0.0216	0.05419
rs1609829	1	180909061	T	C	0.296681	0.0138773	0.00227277	2.6e-09	1	180909061	rs1609829	T	C	-0.0365	0.0165	0.02737
rs684527	1	183155482	C	A	0.706104	-0.0147533	0.00228202	1.8e-11	1	183155482	rs684527	A	C	-0.0164	0.0161	0.3085
rs4418639	1	197359999	G	A	0.409463	0.0157165	0.00211507	4.6e-14	1	197359999	rs4418639	A	G	-0.005	0.0145	0.7291
rs12561995	1	197976444	A	G	0.806321	0.0175271	0.00261854	2.7e-12	1	197976444	rs12561995	A	G	0.0141	0.018	0.4341
rs10917477	1	19861106	A	G	0.523478	-0.0138652	0.00207114	5.3e-12	1	19861106	rs10917477	A	G	0.004	0.0143	0.7784
rs1022463	1	201597947	T	C	0.805854	0.0183781	0.00261618	5.6e-13	1	201597947	rs1022463	T	C	0.0296	0.019	0.1189
rs2993426	1	202165814	G	A	0.592964	0.0117281	0.00210377	3e-09	1	202165814	rs2993426	A	G	-0.0037	0.0148	0.8025
rs76330411	1	202210615	C	T	0.836073	0.015975	0.00282596	2.4e-09	1	202210615	rs76330411	T	C	0.0266	0.0199	0.1812
rs7516171	1	210466932	C	T	0.823062	-0.0259665	0.00270379	2.2e-24	1	210466932	rs7516171	T	C	0.0118	0.0193	0.5399
rs2799098	1	218521609	G	A	0.178097	-0.0187868	0.002692	3.2e-13	1	218521609	rs2799098	A	G	-0.0233	0.0195	0.2315
rs17514738	1	218988754	T	C	0.60336	0.02134	0.00210736	7.4e-24	1	218988754	rs17514738	T	C	0.0326	0.0145	0.02456
rs1772720	1	21905007	G	A	0.925795	-0.0298316	0.00397116	8.1e-15	1	21905007	rs1772720	A	G	-0.0343	0.0284	0.2281
rs1318236	1	21952024	C	T	0.50458	0.0218171	0.00207157	3e-27	1	21952024	rs1318236	T	C	-0.0177	0.0145	0.2218
rs115330848	1	219768757	C	T	0.925761	0.0389068	0.00397034	1.1e-22	1	219768757	rs115330848	T	C	-0.0331	0.0271	0.2221
rs12134534	1	219926009	T	C	0.407654	-0.02479	0.00210082	9.6e-35	1	219926009	rs12134534	T	C	-0.0194	0.0144	0.1778
rs4304588	1	221476976	C	T	0.593349	0.026689	0.00210742	6.4e-39	1	221476976	rs4304588	T	C	-0.0101	0.0146	0.4893
rs2609352	1	223184621	C	A	0.678236	0.0154503	0.00220976	3.2e-14	1	223184621	rs2609352	A	C	0.0245	0.0196	0.2116
rs60999980	1	22493090	G	A	0.911393	-0.0293901	0.00372058	9.8e-15	1	22493090	rs60999980	A	G	0.0135	0.0263	0.6072
rs79364962	1	22531542	G	A	0.92542	0.0716648	0.00399846	4e-74	1	22531542	rs79364962	A	G	-0.0227	0.034	0.5039
rs191270678	1	22671455	C	T	0.979108	-0.089506	0.00850751	3.2e-26	1	22671455	rs191270678	T	C	0.0061	0.0476	0.8989
rs6684375	1	22706434	C	T	0.824388	-0.0631368	0.0027088	1.4e-126	1	22706434	rs6684375	T	C	-0.0002	0.0185	0.9897
rs2246221	1	227075402	G	A	0.499503	-0.0167433	0.00206533	2.2e-17	1	227075402	rs2246221	A	G	0.0245	0.0143	0.08601
rs4655059	1	22735906	A	C	0.510155	0.0416391	0.00215928	1.1e-88	1	22735906	rs4655059	A	C	0.0054	0.0143	0.705
rs6672925	1	234738338	G	A	0.272377	0.0139517	0.00232926	3.4e-09	1	234738338	rs6672925	A	G	0.0126	0.0159	0.4272
rs12756922	1	240569411	A	G	0.839288	-0.0865499	0.00292954	3e-206	1	240569411	rs12756922	A	G	0.0183	0.0247	0.459
rs1414660	1	240586695	C	T	0.8085	-0.090395	0.00261968	2.5e-279	1	240586695	rs1414660	T	C	-0.0093	0.0185	0.6145
rs114397473	1	240586978	A	T	0.982181	-0.120207	0.00795235	6.2e-54	1	240586978	rs114397473	A	T	-0.0537	0.0725	0.4588
rs12135380	1	25171673	A	C	0.615412	-0.0167969	0.00213291	1.1e-14	1	25171673	rs12135380	A	C	-0.0089	0.0163	0.5858
rs7546500	1	26489633	T	G	0.674848	-0.0162531	0.00220155	2.8e-14	1	26489633	rs7546500	T	G	-0.0006	0.0155	0.9684
rs3010106	1	27303884	C	T	0.610666	0.0192333	0.00212703	6.9e-20	1	27303884	rs3010106	T	C	0.0264	0.0153	0.08472
rs139603701	1	2904634	A	G	0.983471	0.104629	0.00836482	1.9e-38	1	2904634	rs139603701	A	G	-0.1039	0.0813	0.2013
rs4360494	1	38455891	G	C	0.446359	-0.0200841	0.0020785	3.2e-22	1	38455891	rs4360494	C	G	-0.0126	0.0161	0.432
rs116784299	1	39944919	T	G	0.961004	-0.0317847	0.00534957	5.9e-10	1	39944919	rs116784299	T	G	-0.0248	0.0365	0.4962
rs61780429	1	41457693	T	A	0.782417	0.0209349	0.00250983	3.7e-19	1	41457693	rs61780429	A	T	-0.0084	0.0176	0.6337
rs2810587	1	41973095	A	G	0.223002	-0.0159278	0.0025015	3.9e-11	1	41973095	rs2810587	A	G	-0.0001	0.0173	0.9954
rs728864	1	48530258	G	A	0.663636	-0.0127449	0.00218764	4.1e-09	1	48530258	rs728864	A	G	-0.0077	0.0149	0.6042
rs1777277	1	56992874	C	A	0.547257	0.0121385	0.00208121	1.3e-10	1	56992874	rs1777277	A	C	0.0221	0.0143	0.122
rs11207707	1	61653843	G	C	0.927246	0.0287911	0.0040031	1.3e-12	1	61653843	rs11207707	C	G	0.0027	0.029	0.9253
rs12760606	1	67100089	T	A	0.713581	0.020032	0.0022907	3.5e-18	1	67100089	rs12760606	A	T	-0.0079	0.0157	0.6156
rs12119450	1	68404203	A	G	0.803631	-0.0185227	0.00260569	1.2e-13	1	68404203	rs12119450	A	G	-0.0179	0.0181	0.3231
rs983034	1	68603586	C	T	0.606024	0.0279837	0.00210708	7.8e-45	1	68603586	rs983034	T	C	-0.0037	0.0149	0.8046
rs116251444	1	68650633	C	T	0.951039	-0.0285795	0.00479582	1.5e-09	1	68650633	rs116251444	T	C	-0.0251	0.0333	0.4524
rs2026749	1	68653489	T	G	0.516162	0.0347828	0.00207335	6.7e-64	1	68653489	rs2026749	T	G	0.0083	0.0148	0.5762
rs2566752	1	68656697	T	C	0.623942	-0.0385636	0.00213773	3.9e-73	1	68656697	rs2566752	T	C	0.0021	0.0153	0.8918
rs7554551	1	68665023	T	C	0.655644	-0.0275089	0.00216947	1.7e-36	1	68665023	rs7554551	T	C	0.0043	0.0157	0.7816
rs2566774	1	68694877	T	C	0.187969	0.0412901	0.00264287	1.2e-62	1	68694877	rs2566774	T	C	0.0091	0.0185	0.6231
rs277402	1	75188321	G	A	0.765963	-0.0146672	0.00243773	1.9e-09	1	75188321	rs277402	A	G	-0.0083	0.0169	0.6233
rs3765971	1	8445360	C	T	0.341665	-0.0309501	0.00217647	1.8e-51	1	8445360	rs3765971	T	C	0.0397	0.0154	0.01003
rs1325273	1	85332120	T	C	0.291046	0.0225622	0.00231022	1.5e-23	1	85332120	rs1325273	T	C	0.0177	0.016	0.2667
rs167365	1	89180845	C	G	0.38303	0.0177402	0.00212558	2e-16	1	89180845	rs167365	C	G	-0.004	0.0147	0.7863
rs13303327	1	895706	G	A	0.0866789	0.0289903	0.00367471	8.2e-17	1	895706	rs13303327	A	G	0.0439	0.0374	0.2395
rs11466587	1	92195086	G	A	0.916519	-0.0248768	0.0037565	1.6e-11	1	92195086	rs11466587	A	G	-0.0203	0.0254	0.424
rs284200	1	92239336	C	T	0.627553	0.0140808	0.00213644	2.9e-11	1	92239336	rs284200	T	C	-0.0071	0.0149	0.6347
rs4669522	2	10194192	T	C	0.204998	-0.0180462	0.00255621	1.9e-14	2	10194192	rs4669522	T	C	-0.016	0.0179	0.3709
rs13429049	2	111886332	C	T	0.686792	-0.0166252	0.0022242	9.6e-15	2	111886332	rs13429049	T	C	0.027	0.0158	0.08715
rs1519522	2	112047056	T	G	0.549305	-0.0156174	0.00218048	1.4e-11	2	112047056	rs1519522	T	G	0.0455	0.0241	0.05868
rs2871876	2	112671947	C	T	0.304442	-0.0143316	0.00224733	2.7e-10	2	112671947	rs2871876	T	C	0.0238	0.0154	0.1223
rs4848490	2	118834552	C	T	0.783466	0.01715	0.00250034	8.7e-12	2	118834552	rs4848490	T	C	-0.0335	0.0174	0.05375
rs62165280	2	118903715	G	A	0.792992	-0.0276834	0.00253916	6.1e-29	2	118903715	rs62165280	A	G	0.0146	0.0186	0.432
rs114124763	2	119012019	C	G	0.953236	-0.102915	0.00492313	4.9e-101	2	119012019	rs114124763	C	G	0.0189	0.0379	0.6192
rs144136543	2	119078584	G	A	0.973416	0.0452154	0.00664023	1e-11	2	119078584	rs144136543	A	G	-0.197	0.0896	0.02789
rs4073566	2	119161638	C	A	0.225162	0.0693459	0.00248115	2.6e-182	2	119161638	rs4073566	A	C	0.0267	0.0175	0.127
rs4849701	2	119236496	T	C	0.481392	0.0189	0.00207011	4.8e-20	2	119236496	rs4849701	T	C	0.0042	0.0143	0.7694
rs10199437	2	119527123	G	A	0.0586663	0.0553334	0.00438469	1.7e-37	2	119527123	rs10199437	A	G	0.052	0.0319	0.1038
rs55983207	2	119529829	T	C	0.962973	-0.0415313	0.00572489	2.4e-14	2	119529829	rs55983207	T	C	-0.0141	0.0358	0.6948
rs4144782	2	119601872	A	G	0.607417	-0.0499582	0.00211744	7.4e-127	2	119601872	rs4144782	A	G	0.0212	0.0147	0.1486
rs144832051	2	119610406	C	T	0.978621	-0.20272	0.00715115	9.6e-187	2	119610406	rs144832051	T	C	0.1719	0.1073	0.1092
rs12477083	2	129042639	C	A	0.833903	-0.0168769	0.00280039	7.2e-10	2	129042639	rs12477083	A	C	0.0082	0.02	0.6826
rs143768697	2	144297521	G	A	0.694965	-0.0168422	0.00232111	1.6e-13	2	144297521	rs143768697	A	G	-0.0048	0.0185	0.7937
rs6722557	2	145755449	G	C	0.746633	-0.0199309	0.0023728	4.2e-16	2	145755449	rs6722557	C	G	-0.0269	0.0164	0.1009
rs139860835	2	145793696	A	G	0.985503	0.0545033	0.00862775	1.7e-11	2	145793696	rs139860835	A	G	-0.1311	0.07	0.06093
rs769079	2	149319042	C	T	0.441051	-0.0119292	0.00211229	5.5e-09	2	149319042	rs769079	T	C	-0.0095	0.0148	0.5206
rs12614608	2	153331546	G	A	0.723892	0.019116	0.00230781	2.6e-18	2	153331546	rs12614608	A	G	0.0175	0.0158	0.2673
rs2069035	2	160020510	T	C	0.659265	-0.0255014	0.00217455	1.7e-35	2	160020510	rs2069035	T	C	0.0048	0.0155	0.7547
rs113193373	2	160106619	G	C	0.460481	-0.0163422	0.00206822	1.7e-15	2	160106619	rs113193373	C	G	0.0004	0.0149	0.9774
rs10165846	2	176727834	T	C	0.504901	-0.0135793	0.00206883	1.8e-10	2	176727834	rs10165846	T	C	-0.0264	0.0143	0.06429
rs847147	2	176970659	G	A	0.737856	0.0191972	0.00235535	2.4e-18	2	176970659	rs847147	A	G	-0.0099	0.017	0.5573
rs1900769	2	177486886	G	A	0.773507	-0.0155357	0.00252685	1.2e-10	2	177486886	rs1900769	A	G	0.0191	0.0173	0.2702
rs76557027	2	177514850	A	T	0.91335	0.023529	0.00366556	9.8e-11	2	177514850	rs76557027	A	T	0.0701	0.0263	0.007712
rs2594948	2	177526156	C	T	0.311241	0.0127209	0.00222374	6e-09	2	177526156	rs2594948	T	C	-0.0218	0.0222	0.3261
rs56118925	2	182155931	G	T	0.641799	-0.0126183	0.00214908	6.2e-09	2	182155931	rs56118925	T	G	-0.0039	0.0149	0.7942
rs10206992	2	183730527	T	G	0.747305	0.0200175	0.00236799	1.8e-18	2	183730527	rs10206992	T	G	0.0028	0.0164	0.8627
rs13384908	2	188190475	G	A	0.795999	-0.0172199	0.00255878	1.5e-11	2	188190475	rs13384908	A	G	-0.0434	0.0174	0.01229
rs1465305	2	191585392	C	G	0.69644	0.0141665	0.00224246	7.5e-12	2	191585392	rs1465305	C	G	-0.0166	0.0156	0.2867
rs2375683	2	197070713	G	T	0.750856	0.0177979	0.00238379	2.1e-15	2	197070713	rs2375683	T	G	-0.0368	0.0172	0.0324
rs4666343	2	19870341	C	T	0.728389	0.0182931	0.00232615	5.5e-15	2	19870341	rs4666343	T	C	-0.0019	0.0161	0.9087
rs1563486	2	199887147	T	C	0.673014	0.0131904	0.00220508	1e-09	2	199887147	rs1563486	T	C	0.0031	0.0155	0.8404
rs13017811	2	200464560	G	A	0.82984	0.0355628	0.00274409	1.2e-42	2	200464560	rs13017811	A	G	0.0333	0.0188	0.07604
rs112621228	2	202748440	C	T	0.962688	-0.0445109	0.00549911	6.3e-17	2	202748440	rs112621228	T	C	-0.0634	0.0846	0.4537
rs7576585	2	202764209	C	G	0.950273	0.0382176	0.004762	7.6e-17	2	202764209	rs7576585	C	G	0.0921	0.0345	0.007534
rs11679645	2	202779950	T	C	0.751244	0.0300454	0.00244305	3.7e-35	2	202779950	rs11679645	T	C	-0.0212	0.0198	0.2831
rs6716216	2	202803881	A	G	0.878086	-0.037101	0.00315052	5.2e-35	2	202803881	rs6716216	A	G	0.005	0.0221	0.8201
rs10931982	2	202832130	T	C	0.226003	-0.0584752	0.00246921	1.8e-129	2	202832130	rs10931982	T	C	0.004	0.0229	0.8606
rs949782	2	202958208	C	A	0.701468	-0.0278403	0.0022671	4.5e-37	2	202958208	rs949782	A	C	0.0146	0.0159	0.3582
rs17594321	2	203695265	A	T	0.519419	0.0132033	0.00207013	9.6e-11	2	203695265	rs17594321	A	T	-0.0269	0.0144	0.06172
rs17537246	2	208744554	T	G	0.935643	-0.0281039	0.00430554	4.3e-10	2	208744554	rs17537246	T	G	-0.0039	0.0333	0.9073
rs16857021	2	218070164	T	A	0.8406	-0.0289097	0.00282753	4.7e-25	2	218070164	rs16857021	A	T	-0.0172	0.0186	0.357
rs2382818	2	219155907	A	T	0.583383	-0.0121303	0.0021044	6.4e-09	2	219155907	rs2382818	A	T	-0.0009	0.0146	0.9528
rs78058190	2	219699999	G	A	0.949593	-0.0382172	0.00531118	3.4e-13	2	219699999	rs78058190	A	G	-0.0663	0.0531	0.2118
rs3815970	2	222320066	G	A	0.507956	-0.016097	0.00206917	1.6e-15	2	222320066	rs3815970	A	G	0.019	0.0143	0.1825
rs2675952	2	233790522	T	A	0.566477	-0.0215749	0.00209678	7.1e-26	2	233790522	rs2675952	A	T	-0.0281	0.016	0.07797
rs6759927	2	238227919	A	G	0.683241	-0.0204298	0.00221572	5.7e-23	2	238227919	rs6759927	A	G	-0.0068	0.0153	0.6561
rs7571898	2	238383028	T	C	0.765359	0.0234286	0.00243205	1.3e-24	2	238383028	rs7571898	T	C	-0.0443	0.0172	0.01015
rs13002567	2	25465720	T	C	0.66651	-0.0193969	0.00218657	1.9e-19	2	25465720	rs13002567	T	C	0.0148	0.0153	0.333
rs55815151	2	28819826	C	T	0.519069	-0.0149854	0.00207643	3.6e-13	2	28819826	rs55815151	T	C	0.0013	0.0147	0.9296
rs12714240	2	28941150	G	A	0.358415	0.0229243	0.00215324	2.9e-28	2	28941150	rs12714240	A	G	-0.0089	0.015	0.5516
rs10490046	2	40630678	A	C	0.781053	0.0305675	0.00249583	1.6e-35	2	40630678	rs10490046	A	C	0.0031	0.017	0.8537
rs4557030	2	40659565	A	G	0.631573	0.0208735	0.00247906	8.8e-18	2	40659565	rs4557030	A	G	0.0058	0.0144	0.6856
rs7584710	2	40909333	C	A	0.63761	-0.0227062	0.00214261	7.6e-27	2	40909333	rs7584710	A	C	0.0001	0.0149	0.9939
rs6758586	2	42231893	G	T	0.896407	-0.0615848	0.00397749	5.8e-56	2	42231893	rs6758586	T	G	-0.0032	0.018	0.8595
rs11887431	2	42267462	C	T	0.765066	-0.0522198	0.00244643	5e-107	2	42267462	rs11887431	T	C	-0.0059	0.0166	0.7203
rs665783	2	45881297	G	A	0.697811	0.0217937	0.00224603	7.2e-24	2	45881297	rs665783	A	G	-0.0107	0.0162	0.511
rs11892759	2	54170339	A	G	0.888892	0.0264782	0.00328641	5.7e-18	2	54170339	rs11892759	A	G	-0.037	0.023	0.1071
rs115660490	2	54176733	C	A	0.941861	0.0425566	0.0044062	2.7e-24	2	54176733	rs115660490	A	C	0.0387	0.0309	0.2096
rs7591431	2	54222165	C	G	0.940355	0.0426333	0.00438564	9.9e-25	2	54222165	rs7591431	A	C	-0.0181	0.0151	0.2317
rs56302494	2	54227274	T	C	0.709192	-0.0154372	0.00227591	9.6e-13	2	54227274	rs56302494	T	C	0.0318	0.0158	0.04383
rs59072058	2	54656332	C	T	0.969811	-0.032991	0.00606664	2.4e-09	2	54656332	rs59072058	T	C	-0.0104	0.039	0.7891
rs11898505	2	54684557	A	G	0.358585	0.0787181	0.00215162	0.000000000000000000000000000000000000000000000000000000000000000000000000000000000000000000000000000000000000000000000000000000000000000000000000000000000000000000000000000000000000000000000000000000000000000000000000000000000000000000000000000000000000000000000000000000000000000000000000000000000000000000000000139999999999884	2	54684557	rs11898505	A	G	-0.0137	0.0148	0.3556
rs4671934	2	54687523	C	G	0.566847	-0.017815	0.00210117	1.3e-18	2	54687523	rs4671934	C	G	-0.0022	0.0148	0.8806
rs67079536	2	54798844	C	T	0.909824	-0.0616926	0.00437798	2.5e-49	2	54798844	rs67079536	T	C	-0.0185	0.0187	0.3218
rs10180713	2	54804693	A	G	0.266204	-0.0527968	0.0023413	2.8e-121	2	54804693	rs10180713	A	G	0.0181	0.0164	0.2703
rs11125548	2	55058509	A	T	0.910236	0.0530099	0.00364662	1.1e-50	2	55058509	rs11125548	A	T	0.0097	0.0251	0.7
rs2457660	2	60757419	C	T	0.366303	0.0145946	0.00215246	2.3e-12	2	60757419	rs2457660	T	C	0.0247	0.0153	0.1061
rs11688492	2	64865804	T	C	0.544194	0.0117076	0.00207097	1.3e-10	2	64865804	rs11688492	T	C	0.0003	0.0149	0.9851
rs4358110	2	65508409	C	A	0.718451	-0.0151558	0.00229475	1.3e-11	2	65508409	rs4358110	A	C	0.0079	0.0158	0.6141
rs12469063	2	66764308	A	G	0.756035	-0.0222558	0.00240645	1.2e-22	2	66764308	rs12469063	A	G	0.0161	0.0168	0.3383
rs745976	2	68081340	T	C	0.653016	0.0186948	0.00216965	2.1e-19	2	68081340	rs745976	T	C	-0.0264	0.015	0.07808
rs10196674	2	68997153	A	G	0.677805	0.0130144	0.00221971	3.7e-10	2	68997153	rs10196674	A	G	0.0021	0.0155	0.8945
rs12614998	2	70785806	C	A	0.783105	-0.019861	0.00252185	2.9e-17	2	70785806	rs12614998	A	C	0.0078	0.0177	0.6576
rs10445946	2	71594534	C	T	0.427276	-0.0121493	0.0020836	2.1e-09	2	71594534	rs10445946	T	C	-0.0274	0.0143	0.05595
rs11696009	2	72330334	A	C	0.656733	-0.0159726	0.00218118	3e-14	2	72330334	rs11696009	A	C	-0.0212	0.0152	0.1625
rs6717602	2	75714591	G	A	0.640582	0.015442	0.00218836	3.3e-13	2	75714591	rs6717602	A	G	-0.0155	0.0148	0.2963
rs6745529	2	85503139	G	T	0.543366	0.0141079	0.00208017	1.3e-11	2	85503139	rs6745529	T	G	0.017	0.0142	0.2306
rs62153852	2	99934713	C	T	0.727353	-0.0155737	0.00231186	2.1e-11	2	99934713	rs62153852	T	C	-0.0025	0.016	0.8765
rs13088318	3	101242751	A	G	0.663372	-0.0188206	0.00220216	2.6e-17	3	101242751	rs13088318	A	G	0.01	0.015	0.5042
rs346068	3	11302933	A	G	0.172956	0.0256687	0.00275659	5.8e-24	3	11302933	rs346068	A	G	0.0131	0.0185	0.4802
rs7616006	3	12267648	A	G	0.580259	-0.014717	0.0021103	1.3e-13	3	12267648	rs7616006	A	G	-0.0069	0.0143	0.6295
rs11719201	3	123068744	C	T	0.753406	0.0148717	0.00241979	5.1e-11	3	123068744	rs11719201	T	C	-0.0214	0.0171	0.2119
rs1991431	3	141133450	G	A	0.557792	0.0171514	0.00210248	1.5e-17	3	141133450	rs1991431	A	G	-0.0151	0.0144	0.2938
rs147652399	3	142614977	T	C	0.848872	0.0157975	0.0029041	1.6e-09	3	142614977	rs147652399	T	C	-0.0305	0.0201	0.1293
rs62271373	3	150066540	T	A	0.940257	-0.0291193	0.00447444	5.6e-12	3	150066540	rs62271373	A	T	-0.0669	0.0319	0.03575
rs7636965	3	156418404	T	C	0.444303	-0.0181061	0.00210013	3.1e-18	3	156418404	rs7636965	T	C	0.0049	0.0144	0.7355
rs6803350	3	156440917	G	C	0.951413	0.0543208	0.00487195	6e-32	3	156440917	rs6803350	C	G	0.0012	0.0343	0.9721
rs62275807	3	156641796	G	A	0.892634	0.0365578	0.00336794	2.1e-29	3	156641796	rs62275807	A	G	-0.0004	0.0235	0.9853
rs7650127	3	156642634	A	G	0.827957	0.0457915	0.00276183	5.3e-67	3	156642634	rs7650127	A	G	-0.0054	0.0184	0.7713
rs6441103	3	156643385	T	C	0.827782	0.0458084	0.00276144	5e-67	3	156643385	rs6441103	T	C	-0.0042	0.0183	0.8181
rs62275836	3	156698287	C	A	0.908131	0.0318187	0.00368003	1.3e-17	3	156698287	rs62275836	A	C	-0.0123	0.0273	0.6518
rs900399	3	156798732	A	G	0.600109	0.0320278	0.00212751	1.4e-55	3	156798732	rs900399	A	G	-0.0131	0.0146	0.3691
rs6803137	3	168631225	A	G	0.776692	0.0203471	0.00250457	2.4e-17	3	168631225	rs6803137	A	G	0.0074	0.0175	0.6735
rs9290351	3	168692352	G	T	0.878482	-0.0250314	0.00318291	7.3e-16	3	168692352	rs9290351	T	G	0.0213	0.0216	0.3249
rs9861426	3	169250603	G	C	0.646509	0.015027	0.00217449	5e-12	3	169250603	rs9861426	C	G	-0.0076	0.0148	0.6091
rs10937104	3	182670993	A	T	0.329132	-0.0128668	0.00221776	1.1e-09	3	182670993	rs10937104	A	T	-0.0111	0.0152	0.466
rs4686419	3	186004526	T	C	0.695944	-0.0160691	0.00228003	8.4e-13	3	186004526	rs4686419	T	C	0.0072	0.0161	0.6528
rs13070996	3	196906074	G	T	0.722039	0.0146126	0.00232286	3.3e-11	3	196906074	rs13070996	T	G	-0.0032	0.016	0.8408
rs146206942	3	19998856	C	G	0.987607	0.076553	0.00943834	2.2e-16	3	19998856	rs146206942	C	G	-0.009	0.0712	0.8994
rs2043581	3	24491744	C	A	0.43294	-0.0135843	0.00213072	4.4e-10	3	24491744	rs2043581	A	C	-0.0033	0.0145	0.8175
rs1286662	3	25528376	A	G	0.816011	0.0232879	0.00268925	4.3e-17	3	25528376	rs1286662	A	G	-0.0195	0.0188	0.3004
rs28373428	3	29459967	G	A	0.855004	-0.0220506	0.00296156	1.6e-14	3	29459967	rs28373428	A	G	-0.0152	0.0199	0.4447
rs6549962	3	30029027	T	C	0.776176	-0.015053	0.00249963	2.4e-09	3	30029027	rs6549962	T	C	0.0004	0.0167	0.9803
rs4909017	3	32937596	C	T	0.442578	0.0170336	0.00209394	1.1e-16	3	32937596	rs4909017	T	C	0.0129	0.0146	0.3784
rs150059308	3	33494991	G	A	0.988199	0.0708874	0.0096547	2.6e-14	3	33494991	rs150059308	A	G	-0.0629	0.0711	0.3762
rs199281	3	37507615	T	C	0.151207	-0.017885	0.0029077	1.4e-09	3	37507615	rs199281	T	C	-0.0222	0.0202	0.2712
rs74895481	3	41042249	G	A	0.925226	-0.0427879	0.00439148	1.4e-23	3	41042249	rs74895481	A	G	-0.015	0.0353	0.6708
rs370387	3	41123984	G	A	0.445568	-0.0476057	0.00209178	1.8e-126	3	41123984	rs370387	A	G	-0.0031	0.0143	0.8266
rs4858894	3	47484953	C	G	0.375388	-0.0134182	0.00217833	4.8e-09	3	47484953	rs4858894	C	G	0.0333	0.0145	0.02216
rs6800913	3	50052867	T	A	0.250419	0.0285482	0.00249461	8.2e-33	3	50052867	rs6800913	A	T	-0.008	0.0181	0.6589
rs11915970	3	56169965	A	T	0.881572	-0.0453374	0.00322898	3.9e-44	3	56169965	rs11915970	A	T	-0.0274	0.0222	0.2181
rs4974186	3	56263534	G	T	0.449685	-0.0259077	0.00210166	5.4e-39	3	56263534	rs4974186	T	G	0.0106	0.0142	0.4542
rs2306272	3	66434643	T	C	0.713743	-0.0142085	0.00230024	4.2e-09	3	66434643	rs2306272	T	C	0.006	0.0158	0.7058
rs6829296	4	1000138	C	G	0.64069	0.0130438	0.00217184	2.1e-10	4	1000138	rs6829296	C	G	0.0283	0.0163	0.08285
rs4505759	4	1003022	C	T	0.693487	-0.0618336	0.00226526	1.2e-179	4	1003022	rs4505759	T	C	-0.0446	0.016	0.005364
rs111632154	4	1012300	T	C	0.952432	0.0888448	0.00493748	9.6e-75	4	1012300	rs111632154	T	C	-0.0776	0.0418	0.06364
rs112688410	4	1036300	C	T	0.853101	0.0320319	0.00297098	1e-29	4	1036300	rs112688410	T	C	0.0306	0.0258	0.2353
rs11724371	4	1052125	T	C	0.2163	0.0235768	0.00253485	4.6e-21	4	1052125	rs11724371	T	C	-0.006	0.0174	0.729
rs62331124	4	106034930	A	C	0.686746	-0.0187747	0.00225295	2.7e-17	4	106034930	rs62331124	A	C	0.0116	0.0153	0.4487
rs66758084	4	106045496	A	G	0.818754	0.0223789	0.00273672	7.4e-18	4	106045496	rs66758084	A	G	-0.0079	0.0189	0.678
rs1393824	4	109171067	C	A	0.525763	0.0115372	0.0020863	3e-09	4	109171067	rs1393824	A	C	0.0068	0.0144	0.6358
rs56055826	4	119789424	T	A	0.939746	0.0254409	0.00441069	5.1e-09	4	119789424	rs56055826	A	T	0.0093	0.0312	0.7645
rs77431781	4	124534992	A	T	0.923715	0.0244211	0.00402233	8.4e-11	4	124534992	rs77431781	A	T	0.0048	0.0289	0.8671
rs313146	4	127528392	G	A	0.671452	-0.015571	0.00222866	7.5e-14	4	127528392	rs313146	A	G	0.0135	0.0153	0.3793
rs72921443	4	127528506	C	T	0.91981	0.0282767	0.00382996	3.3e-15	4	127528506	rs72921443	T	C	0.0062	0.0255	0.8083
rs4576021	4	145713769	C	T	0.580659	-0.0207263	0.00211784	1.2e-23	4	145713769	rs4576021	T	C	-0.0311	0.0149	0.03634
rs6844904	4	146167657	G	A	0.168255	-0.0343781	0.00278532	1.9e-37	4	146167657	rs6844904	A	G	-0.0154	0.0188	0.414
rs6816078	4	146835790	C	A	0.595844	0.0187174	0.00212203	2.9e-18	4	146835790	rs6816078	A	C	0.0012	0.0145	0.9316
rs1902177	4	15099037	C	T	0.418258	-0.016183	0.00210948	1.5e-14	4	15099037	rs1902177	T	C	-0.014	0.0144	0.3317
rs11100606	4	166270842	A	G	0.689833	-0.0160602	0.0022584	7.2e-12	4	166270842	rs11100606	A	G	-0.0058	0.0153	0.7038
rs4695886	4	174723835	T	C	0.593397	-0.0129689	0.00213276	2.1e-09	4	174723835	rs4695886	T	C	-0.0106	0.0148	0.4722
rs1396190	4	175131374	C	T	0.711227	-0.0128053	0.00228979	5.3e-09	4	175131374	rs1396190	T	C	0.0026	0.0156	0.8653
rs2174633	4	17917781	A	C	0.26369	-0.0162694	0.00236488	1.8e-12	4	17917781	rs2174633	A	C	-0.0213	0.0163	0.1901
rs907366	4	184212220	G	A	0.241816	0.0156106	0.00242802	7.7e-12	4	184212220	rs907366	A	G	0.0285	0.0167	0.08726
rs327098	4	187639283	G	A	0.803026	-0.0169416	0.00261482	1.3e-10	4	187639283	rs327098	A	G	0.0035	0.0175	0.8419
rs1386625	4	38361120	A	G	0.0970105	0.049771	0.00355868	6.9e-49	4	38361120	rs1386625	A	G	-0.0377	0.0264	0.1534
rs56921221	4	54352164	G	A	0.850946	-0.025981	0.00292435	5.5e-20	4	54352164	rs56921221	A	G	-0.0106	0.0205	0.6059
rs4864530	4	55895880	C	T	0.609576	0.0154278	0.00213821	1.1e-14	4	55895880	rs4864530	T	C	0.0012	0.0146	0.9341
rs3775770	4	70724270	C	T	0.7043	0.0127911	0.0022766	1.8e-09	4	70724270	rs3775770	T	C	-0.0317	0.016	0.04755
rs11729023	4	71991184	C	T	0.879432	-0.0272477	0.00320468	7.6e-19	4	71991184	rs11729023	T	C	0.0121	0.0231	0.5999
rs142971131	4	748124	G	A	0.987097	0.112853	0.0116176	9.4e-22	4	748124	rs142971131	A	G	-0.0623	0.102	0.5412
rs11930058	4	77904310	G	A	0.844653	0.0251604	0.0028729	1.1e-19	4	77904310	rs11930058	A	G	-0.0023	0.0197	0.9088
rs11731267	4	84469852	C	T	0.86704	-0.0207114	0.00308127	2.7e-12	4	84469852	rs11731267	T	C	0.0137	0.0222	0.5374
rs17010957	4	86719165	T	C	0.851673	-0.0316563	0.00295464	1.4e-29	4	86719165	rs17010957	T	C	-0.0099	0.0208	0.6349
rs4287972	4	88645798	C	T	0.501958	-0.0230613	0.00208426	5e-30	4	88645798	rs4287972	T	C	0.0178	0.0144	0.2156
rs17013212	4	88754060	C	T	0.86028	0.0402501	0.00300077	8.3e-43	4	88754060	rs17013212	T	C	-0.0213	0.0202	0.2923
rs1463103	4	88794878	G	C	0.143851	0.0428281	0.00296287	1.2e-51	4	88794878	rs1463103	C	G	-0.0022	0.0201	0.9113
rs11934731	4	88831249	G	A	0.32002	0.0379469	0.00223545	2.3e-70	4	88831249	rs11934731	A	G	-0.0074	0.0152	0.6247
rs28733161	4	95175869	T	C	0.82211	-0.0298387	0.00273499	4.9e-30	4	95175869	rs28733161	T	C	-0.0311	0.0193	0.1065
rs1045706	5	108714298	T	C	0.407335	-0.0148538	0.00211502	1.6e-12	5	108714298	rs1045706	T	C	-0.0161	0.0144	0.2652
rs6864688	5	112054086	C	T	0.467834	0.0145225	0.00208701	1.9e-13	5	112054086	rs6864688	T	C	0.0297	0.0143	0.03778
rs9327298	5	122850321	G	A	0.742284	0.0253953	0.00238053	5.1e-28	5	122850321	rs9327298	A	G	0.0028	0.0161	0.8638
rs42916	5	127560659	C	A	0.260272	-0.0219277	0.00237873	2.8e-20	5	127560659	rs42916	A	C	0.001	0.0164	0.9517
rs4836373	5	127787610	T	C	0.497647	0.0225787	0.00208926	3.6e-29	5	127787610	rs4836373	T	C	-0.006	0.0142	0.6708
rs31211	5	134363145	G	A	0.749122	-0.0174344	0.00240319	3e-13	5	134363145	rs31211	A	G	0.0168	0.0163	0.3021
rs6882422	5	135430668	G	A	0.88321	0.0301471	0.00326154	5.2e-22	5	135430668	rs6882422	A	G	0.0196	0.0229	0.3916
rs9324890	5	142048307	A	G	0.723809	-0.0139783	0.00233545	1.4e-09	5	142048307	rs9324890	A	G	0.0075	0.0161	0.6411
rs2074636	5	142586694	A	G	0.684182	0.022456	0.00227209	2e-25	5	142586694	rs2074636	A	G	0.0247	0.0155	0.1101
rs6862531	5	143085953	G	A	0.812421	-0.0166798	0.00266564	9.1e-11	5	143085953	rs6862531	A	G	-0.0061	0.0182	0.7384
rs368510	5	148787469	G	A	0.667357	-0.0282248	0.00220672	6.8e-40	5	148787469	rs368510	A	G	0.0172	0.0159	0.2794
rs7444282	5	154045280	G	A	0.795446	0.0194307	0.00258139	2e-15	5	154045280	rs7444282	A	G	-0.0001	0.0176	0.9939
rs6873969	5	156627387	G	A	0.536289	-0.0128631	0.00216996	1.4e-09	5	156627387	rs6873969	A	G	-0.0176	0.0158	0.2651
rs6885822	5	158263144	G	A	0.839753	0.0256839	0.00283769	3.2e-20	5	158263144	rs6885822	A	G	-0.006	0.0199	0.7644
rs4868145	5	171577689	T	C	0.586559	-0.0122899	0.00212577	4.5e-09	5	171577689	rs4868145	T	C	-0.0173	0.0146	0.238
rs335424	5	176975140	C	G	0.537859	0.0135462	0.00212714	3.1e-10	5	176975140	rs335424	C	G	0.0251	0.0174	0.1483
rs6870556	5	31134837	G	A	0.375507	0.0191099	0.002151	1.5e-19	5	31134837	rs6870556	A	G	0.0149	0.0146	0.3081
rs1428968	5	36646946	C	T	0.819619	-0.0231386	0.00271286	9.5e-19	5	36646946	rs1428968	T	C	-0.0151	0.0186	0.417
rs13179493	5	39426307	T	C	0.707768	-0.0323912	0.00231933	4.2e-49	5	39426307	rs13179493	T	C	-0.0095	0.0166	0.5692
rs3812039	5	39426327	T	C	0.721791	0.0323144	0.00233175	2e-45	5	39426327	rs3812039	T	C	0.0195	0.0162	0.2272
rs13189192	5	41743677	G	A	0.837682	-0.0229165	0.00295478	1e-14	5	41743677	rs13189192	A	G	-0.0397	0.0379	0.2942
rs10035253	5	42215812	G	T	0.32013	0.0202138	0.00223753	3.4e-21	5	42215812	rs10035253	T	G	0.0042	0.0154	0.7854
rs11741390	5	42525352	C	T	0.533866	-0.0225073	0.00208806	4.4e-29	5	42525352	rs11741390	T	C	0.0022	0.0145	0.8775
rs4637559	5	42697768	G	C	0.249825	0.0153008	0.00240692	8.9e-12	5	42697768	rs4637559	C	G	-0.0212	0.0165	0.1992
rs6870880	5	50256207	G	A	0.593281	0.0168542	0.00213014	5.3e-15	5	50256207	rs6870880	A	G	-0.0192	0.015	0.1996
rs7349819	5	50590195	G	T	0.574601	0.0176002	0.00211386	5.2e-16	5	50590195	rs7349819	T	G	-0.02	0.0148	0.1763
rs77972482	5	50791087	T	A	0.900104	-0.0360542	0.00347472	1.6e-24	5	50791087	rs77972482	A	T	0.0042	0.0242	0.8622
rs4074793	5	52193125	A	G	0.92455	-0.032639	0.00394478	4.1e-17	5	52193125	rs4074793	A	G	0.011	0.0255	0.6671
rs75567174	5	54810466	T	C	0.905802	-0.0363671	0.00356443	1.2e-24	5	54810466	rs75567174	T	C	-0.008	0.024	0.7388
rs67820074	5	55009278	A	G	0.955451	-0.0351694	0.00504499	3.6e-12	5	55009278	rs67820074	A	G	-0.074	0.0326	0.02332
rs6449774	5	64451301	G	A	0.446551	-0.012717	0.00210733	2.4e-09	5	64451301	rs6449774	A	G	0.0065	0.0143	0.6489
rs7378773	5	67104334	T	C	0.276524	0.0139554	0.00233666	4.3e-09	5	67104334	rs7378773	T	C	0.0221	0.017	0.1921
rs155511	5	72236003	G	A	0.463539	0.0125842	0.00208832	2.2e-09	5	72236003	rs155511	A	G	0.0114	0.0143	0.4253
rs10805874	5	72607981	T	A	0.309167	0.0213493	0.00227042	3.2e-21	5	72607981	rs10805874	A	T	-0.019	0.0155	0.2219
rs392079	5	73441848	G	C	0.647543	0.0132235	0.00218558	2e-09	5	73441848	rs392079	C	G	0.0013	0.0148	0.9308
rs10065639	5	73690349	A	G	0.752689	-0.015239	0.002419	1.5e-11	5	73690349	rs10065639	A	G	0.0027	0.0164	0.8673
rs10045962	5	78217695	C	T	0.652028	-0.0131696	0.0021938	1.1e-10	5	78217695	rs10045962	T	C	-0.0064	0.015	0.6667
rs17585072	5	89023793	A	G	0.965427	-0.0356646	0.00568614	2.8e-10	5	89023793	rs17585072	A	G	0.0976	0.0744	0.1893
rs3922468	5	95613007	G	A	0.331466	-0.0167826	0.00222028	2.8e-15	5	95613007	rs3922468	A	G	-0.0007	0.0151	0.9625
rs314261	6	105453417	A	C	0.440635	-0.0133438	0.00208153	2.9e-10	6	105453417	rs314261	A	C	-0.0188	0.0145	0.1928
rs72945685	6	107962470	C	T	0.888742	-0.0262775	0.00328817	6.9e-18	6	107962470	rs72945685	T	C	-0.0171	0.0231	0.4578
rs9386909	6	110842550	C	T	0.514794	0.0122358	0.00206943	2.6e-09	6	110842550	rs9386909	T	C	-0.0066	0.0144	0.6481
rs1761622	6	118621078	C	T	0.882372	-0.018611	0.00322505	6.4e-09	6	118621078	rs1761622	T	C	-0.011	0.0213	0.6067
rs1268119	6	126375581	T	C	0.279996	-0.0161574	0.00230892	1e-12	6	126375581	rs1268119	T	C	0.006	0.0164	0.7148
rs9375477	6	127204623	A	G	0.844769	-0.0356555	0.00286118	7.7e-38	6	127204623	rs9375477	A	G	0.0191	0.0196	0.33
rs727331	6	127399056	T	C	0.708708	-0.0201596	0.00227233	2.5e-19	6	127399056	rs727331	T	C	-0.0207	0.016	0.1958
rs2800704	6	127431488	A	G	0.904534	-0.0482303	0.00456329	3.9e-28	6	127431488	rs2800704	A	G	0.0106	0.0157	0.5012
rs9482773	6	127459552	G	C	0.523222	-0.0825259	0.00207006	0	6	127459552	rs9482773	C	G	-0.0014	0.0143	0.924
rs9401974	6	127884124	C	G	0.4945	0.0128816	0.00206767	1.5e-11	6	127884124	rs9401974	C	G	-0.0114	0.0142	0.4225
rs113898003	6	130341235	T	C	0.736617	-0.0259576	0.00234368	7.6e-31	6	130341235	rs113898003	T	C	-0.0142	0.018	0.4309
rs9375695	6	130358944	G	T	0.30292	-0.0258385	0.00224722	8.7e-33	6	130358944	rs9375695	T	G	0.0046	0.0157	0.7671
rs4895901	6	131307182	T	G	0.626082	0.0275732	0.00213184	7.4e-40	6	131307182	rs4895901	T	G	0.0133	0.0148	0.3673
rs17061975	6	133240019	T	A	0.912743	-0.0354202	0.0036858	1.8e-23	6	133240019	rs17061975	A	T	-0.0102	0.0258	0.6922
rs4895959	6	133575875	C	A	0.457948	0.0588105	0.00207474	8.3e-190	6	133575875	rs4895959	A	C	0.0139	0.0143	0.3308
rs2235485	6	133703325	A	G	0.838459	0.0264314	0.0028056	2.7e-22	6	133703325	rs2235485	A	G	0.0138	0.02	0.4896
rs3822939	6	133849789	A	G	0.462325	0.0294909	0.00207153	1.1e-49	6	133849789	rs3822939	A	G	-0.0063	0.0143	0.6605
rs9376164	6	136227254	G	A	0.865572	0.0328638	0.00303151	1.7e-30	6	136227254	rs9376164	A	G	0.0197	0.021	0.3488
rs12209685	6	136228675	C	T	0.619992	-0.0215522	0.00214124	7.7e-27	6	136228675	rs12209685	T	C	0.0139	0.0146	0.3398
rs6935952	6	148829441	G	A	0.445922	0.0198274	0.00217409	1.8e-17	6	148829441	rs6935952	A	G	0.0062	0.0164	0.7041
rs4455680	6	151863505	G	A	0.778593	-0.0590047	0.0025997	2.4e-119	6	151863505	rs4455680	A	G	0.0107	0.0225	0.6355
rs1871859	6	151898506	C	T	0.876842	0.105936	0.00314524	5.2e-255	6	151898506	rs1871859	T	C	0.0303	0.0212	0.153
rs1891002	6	151900047	T	A	0.710451	0.0883992	0.00227371	0	6	151900047	rs1891002	A	T	0.002	0.0156	0.8962
rs10484920	6	151979047	A	G	0.94224	0.0391271	0.00443909	1.2e-18	6	151979047	rs10484920	A	G	-0.0158	0.0314	0.6159
rs6905582	6	152000454	G	A	0.829834	0.0619041	0.00277216	2.5e-116	6	152000454	rs6905582	A	G	-0.0032	0.0199	0.874
rs2982573	6	152010534	T	C	0.580356	-0.0811273	0.00209324	0	6	152010534	rs2982573	T	C	0.0055	0.0145	0.7033
rs1890010	6	152085275	C	T	0.291135	-0.0477196	0.00227326	1.1e-103	6	152085275	rs1890010	T	C	-0.0042	0.0159	0.7935
rs115192536	6	152100932	G	A	0.932523	-0.0533281	0.00432595	1.2e-37	6	152100932	rs115192536	A	G	-0.0118	0.029	0.6833
rs2234693	6	152163335	T	C	0.543176	-0.0183545	0.00207032	3.5e-20	6	152163335	rs2234693	T	C	0.0026	0.0143	0.8559
rs2813495	6	152476952	G	C	0.224086	-0.0146959	0.00247268	2e-09	6	152476952	rs2813495	C	G	0.008	0.0225	0.724
rs17215781	6	152570274	A	G	0.925541	-0.029709	0.00392955	8.5e-14	6	152570274	rs17215781	A	G	-0.0116	0.0267	0.6643
rs633891	6	152592751	C	T	0.562958	0.0164718	0.00210163	9.4e-16	6	152592751	rs633891	T	C	-0.0067	0.0145	0.6449
rs12196629	6	155329403	C	T	0.839976	-0.0288395	0.00282655	6e-26	6	155329403	rs12196629	T	C	0.0138	0.0192	0.4734
rs9397763	6	155342597	T	C	0.895644	-0.0222572	0.00346223	6e-10	6	155342597	rs9397763	T	C	-0.0051	0.0281	0.8558
rs62427108	6	155436821	C	T	0.945026	0.024906	0.00454214	3.4e-09	6	155436821	rs62427108	T	C	0.1096	0.0392	0.005175
rs12214204	6	157390672	A	G	0.830666	0.0176201	0.00276568	3.8e-10	6	157390672	rs12214204	A	G	0.0123	0.0196	0.5317
rs4709746	6	164133001	C	T	0.866245	0.0342644	0.00305351	4.9e-32	6	164133001	rs4709746	T	C	0.0065	0.0215	0.7619
rs28585071	6	168432467	G	A	0.824464	0.0278591	0.00272457	2.5e-25	6	168432467	rs28585071	A	G	-0.0459	0.019	0.01586
rs9392366	6	2101913	G	A	0.669527	0.0140373	0.00221242	8.1e-10	6	2101913	rs9392366	A	G	0.006	0.0153	0.6958
rs9466056	6	21384613	A	G	0.379894	-0.0119076	0.00212156	5.2e-09	6	21384613	rs9466056	A	G	0.0067	0.0146	0.6483
rs7762532	6	21806789	C	T	0.800152	-0.018944	0.0026028	8e-13	6	21806789	rs7762532	T	C	0.0145	0.0187	0.4388
rs74971894	6	21888517	A	G	0.884402	0.0426314	0.00322976	3.5e-40	6	21888517	rs74971894	A	G	-0.0319	0.0223	0.1521
rs6904395	6	2443181	T	C	0.711276	0.016838	0.00228872	1.8e-13	6	2443181	rs6904395	T	C	0.0049	0.0156	0.7529
rs1254725	6	2580727	T	C	0.635543	0.0154375	0.00216899	6.4e-12	6	2580727	rs1254725	T	C	0.006	0.0148	0.6826
rs2858996	6	26094026	G	T	0.765442	0.0151712	0.00243484	7e-10	6	26094026	rs2858996	T	G	-0.002	0.0172	0.9073
rs4711112	6	26470862	A	G	0.210809	-0.0190246	0.0025286	1.9e-13	6	26470862	rs4711112	A	G	-0.0219	0.0174	0.2084
rs6938004	6	2729604	C	T	0.415616	0.0131161	0.0020989	1.2e-10	6	2729604	rs6938004	T	C	0.0139	0.0149	0.3501
rs3130825	6	29223493	G	C	0.87947	-0.0208387	0.00317377	1.6e-09	6	29223493	rs3130825	C	G	-0.0322	0.0294	0.2731
rs9258644	6	29822082	A	T	0.813026	-0.0268138	0.00302296	2.5e-17	6	29822082	rs9258644	A	T	0.0323	0.0183	0.07685
rs1071742	6	29910759	T	C	0.715551	-0.0224179	0.00244144	2e-17	6	29910759	rs1071742	A	T	0.0335	0.0275	0.2232
rs7768235	6	29923248	G	C	0.484733	0.0219262	0.00208885	6.5e-25	6	29923248	rs7768235	C	G	0.0308	0.0157	0.04918
rs9261281	6	30035341	G	T	0.97166	0.0377761	0.00622433	1.2e-09	6	30035341	rs9261281	T	G	0.1313	0.0386	0.0006715
rs6920820	6	30969938	C	G	0.987532	0.0557301	0.00930929	2.2e-09	6	30969938	rs6920820	A	C	-0.0095	0.0578	0.8697
rs114029601	6	31329029	C	T	0.986112	0.0823935	0.0112534	2.4e-13	6	31329029	rs114029601	T	C	0.0428	0.0445	0.3368
rs13220896	6	31369662	G	A	0.959367	0.0407174	0.0052275	4.3e-15	6	31369662	rs13220896	A	G	0.0647	0.0363	0.07419
rs2894381	6	32682228	G	A	0.7902	-0.0142926	0.00258179	5.6e-09	6	32682228	rs2894381	A	G	0.0232	0.0179	0.1951
rs9296149	6	35345814	T	G	0.967925	0.0401859	0.00586891	1.9e-12	6	35345814	rs9296149	T	G	-0.0126	0.0354	0.7219
rs9296151	6	35379770	G	A	0.963591	0.0461263	0.00552353	9e-17	6	35379770	rs9296151	A	G	0.0385	0.0331	0.2447
rs2076168	6	35389999	G	T	0.217211	-0.0157943	0.00250948	3.9e-10	6	35389999	rs2076168	T	G	0.0153	0.0173	0.3757
rs11755391	6	35420967	G	A	0.390124	-0.0122178	0.00212073	4.7e-09	6	35420967	rs11755391	A	G	-0.0097	0.0146	0.5059
rs2504101	6	39827490	A	G	0.419097	0.0144852	0.00210142	3.2e-12	6	39827490	rs2504101	A	G	-0.0021	0.0145	0.8872
rs998584	6	43757896	C	A	0.517204	-0.0147753	0.00206934	8.2e-15	6	43757896	rs998584	A	C	-0.0172	0.0154	0.2647
rs10948100	6	43855451	G	C	0.367208	-0.0124999	0.00214602	4.1e-09	6	43855451	rs10948100	C	G	-0.0001	0.0169	0.9958
rs45573936	6	44198362	T	C	0.972666	0.0397511	0.0063307	2.8e-09	6	44198362	rs45573936	T	C	-0.0026	0.0621	0.9668
rs79036082	6	44534382	T	G	0.921816	0.0265978	0.00386656	3e-11	6	44534382	rs79036082	T	G	-0.039	0.0274	0.1548
rs491616	6	44562107	G	T	0.914406	0.024914	0.00375301	4.7e-10	6	44562107	rs491616	C	G	0	0.0148	0.9996
rs575445	6	44562693	C	G	0.459225	-0.0143973	0.00207417	2.3e-12	6	44562693	rs575445	C	G	0.0073	0.0143	0.6103
rs1283935	6	44632969	T	G	0.0886634	-0.0402605	0.00365172	1.7e-28	6	44632969	rs1283935	T	G	0.0173	0.0253	0.4927
rs75230517	6	45106438	G	C	0.94895	0.107672	0.0046998	2.7e-125	6	45106438	rs75230517	C	G	0.0019	0.0314	0.9509
rs6941594	6	45857952	G	A	0.586888	0.0133542	0.00209918	7.9e-11	6	45857952	rs6941594	A	G	-0.0066	0.0145	0.6491
rs10807491	6	55268812	A	G	0.253267	0.0168241	0.0023756	2.2e-14	6	55268812	rs10807491	A	G	-0.0388	0.0161	0.0163
rs4334972	6	55349136	G	C	0.789344	-0.0170956	0.00253747	9.2e-12	6	55349136	rs4334972	C	G	0.0252	0.0176	0.1533
rs77606322	6	55472628	T	G	0.967007	-0.0481123	0.00578043	8.9e-16	6	55472628	rs77606322	T	G	-0.0255	0.0448	0.5696
rs116697020	6	55521629	G	A	0.97749	0.043537	0.00694869	6.9e-11	6	55521629	rs116697020	A	G	-0.063	0.0564	0.2641
rs150445982	6	55676621	C	T	0.977225	-0.103724	0.00724849	5.5e-49	6	55676621	rs150445982	T	C	0.1065	0.0541	0.04903
rs9475474	6	55785242	A	G	0.961409	0.0444693	0.00540517	1.2e-16	6	55785242	rs9475474	A	G	0.0597	0.0363	0.1
rs72874231	6	55925194	G	A	0.941854	-0.0531478	0.00454596	8.8e-33	6	55925194	rs72874231	A	G	0.0604	0.0341	0.07618
rs79455288	6	56323550	G	T	0.950373	0.0370735	0.00476158	1.2e-15	6	56323550	rs79455288	T	G	0.0006	0.036	0.986
rs112462597	6	56407806	C	G	0.949179	0.0372222	0.00470154	5.9e-16	6	56407806	rs112462597	C	G	0.0043	0.0353	0.9022
rs9378485	6	6961571	T	C	0.613084	0.0160898	0.00212578	1.7e-15	6	6961571	rs9378485	T	C	0.0142	0.0145	0.3298
rs525678	6	7058857	A	G	0.0375775	0.0710899	0.00546624	1.1e-41	6	7058857	rs525678	A	G	0.0309	0.0378	0.413
rs9379084	6	7231843	G	A	0.88414	0.0389254	0.00332461	4.7e-36	6	7231843	rs9379084	A	G	0.0058	0.0233	0.8041
rs2842352	6	7251037	C	T	0.851297	0.0189983	0.00291633	1.8e-11	6	7251037	rs2842352	T	C	-0.0127	0.0196	0.5173
rs6453700	6	74495257	A	G	0.64632	0.0145758	0.00216077	5.8e-13	6	74495257	rs6453700	A	G	0.0052	0.0149	0.7274
rs9344512	6	86077751	C	A	0.737245	-0.0157182	0.00235873	7.9e-12	6	86077751	rs9344512	A	C	0.0125	0.017	0.4639
rs212417	7	105494963	G	A	0.328616	0.030955	0.00219366	5.2e-48	7	105494963	rs212417	A	G	0.0031	0.015	0.8363
rs35736414	7	118382943	C	T	0.759412	0.0192112	0.0030856	3.7e-09	7	118382943	rs35736414	T	C	-0.0091	0.0144	0.5266
rs188411183	7	120368354	A	T	0.913445	-0.0355306	0.00379861	1e-22	7	120368354	rs188411183	A	T	0.0039	0.0314	0.9018
rs798914	7	120907715	C	G	0.428197	-0.0688288	0.00209377	1.4e-250	7	120907715	rs798914	C	G	-0.0171	0.0146	0.242
rs2707518	7	120954908	G	T	0.605911	-0.179756	0.00211927	0	7	120954908	rs2707518	T	G	0.0061	0.0155	0.693
rs73440215	7	120970753	T	A	0.989869	-0.14947	0.0103283	7.4e-50	7	120970753	rs73440215	A	T	0.0967	0.0706	0.1707
rs138090420	7	121036166	T	A	0.964549	-0.15916	0.00600492	5.4e-164	7	121036166	rs138090420	A	T	0.0525	0.0533	0.3241
rs10488055	7	121441980	T	A	0.675471	-0.0180362	0.00220076	4e-16	7	121441980	rs10488055	A	T	0.0002	0.0151	0.989
rs4731052	7	121868676	G	T	0.812683	-0.016264	0.00264623	2e-09	7	121868676	rs4731052	T	G	0	0.0184	0.9987
rs62621812	7	127015083	G	A	0.979645	0.0953649	0.00748956	6.7e-40	7	127015083	rs62621812	A	G	-0.0746	0.0592	0.2081
rs6467589	7	135058554	G	A	0.292774	0.0133743	0.00226059	3.6e-09	7	135058554	rs6467589	A	G	-0.0267	0.0156	0.08686
rs2069442	7	150755205	G	C	0.744483	0.0217593	0.00235375	4.9e-21	7	150755205	rs2069442	C	G	0.006	0.0165	0.7155
rs28665356	7	151120798	T	C	0.745622	0.0157725	0.00237097	1.3e-12	7	151120798	rs28665356	T	C	0.002	0.0161	0.9034
rs10232074	7	15300375	C	G	0.79271	-0.0155844	0.00254691	4.6e-11	7	15300375	rs10232074	C	G	0.0169	0.0177	0.34
rs73290427	7	15506110	G	T	0.823193	0.0160479	0.00269975	2.2e-09	7	15506110	rs73290427	T	G	0.0111	0.0185	0.5483
rs6942739	7	15718531	C	T	0.292315	-0.0329709	0.00227694	3.8e-52	7	15718531	rs6942739	T	C	0.0061	0.0155	0.6936
rs10278969	7	15957810	G	A	0.33857	0.0165916	0.00217078	4.4e-14	7	15957810	rs10278969	A	G	-0.012	0.0151	0.4248
rs12700058	7	19572001	T	G	0.325239	0.0157039	0.00219549	5.4e-14	7	19572001	rs12700058	T	G	0.0109	0.0152	0.4727
rs11763267	7	20052860	T	C	0.805743	0.0228397	0.00260385	2.2e-17	7	20052860	rs11763267	T	C	-0.0362	0.0185	0.0504
rs2969072	7	2530431	A	G	0.325417	0.0140817	0.00219653	7.2e-12	7	2530431	rs2969072	A	G	0.0109	0.0157	0.4895
rs87	7	25699861	A	G	0.199939	-0.0393006	0.00257747	7.3e-56	7	25699861	rs87	A	G	0.0001	0.0172	0.9973
rs10245353	7	25858614	C	A	0.809051	-0.0173671	0.00262496	2.7e-11	7	25858614	rs10245353	A	C	0.002	0.0188	0.9155
rs7798002	7	25860580	G	T	0.806545	-0.0169036	0.00260483	5.3e-11	7	25860580	rs7798002	T	G	0.0024	0.0184	0.8977
rs1859165	7	27218468	T	C	0.0943423	0.040046	0.00351978	1.1e-30	7	27218468	rs1859165	T	C	-0.0129	0.0252	0.6083
rs17472350	7	27231045	T	C	0.977153	0.0765994	0.00700756	7.7e-29	7	27231045	rs17472350	T	C	-0.022	0.0501	0.6605
rs17501292	7	27241473	T	G	0.824491	0.0249355	0.00273034	2.5e-22	7	27241473	rs17501292	T	G	-0.0198	0.0197	0.3136
rs7812039	7	27248891	C	G	0.18514	0.0190471	0.0026434	1.5e-13	7	27248891	rs7812039	C	G	-0.0112	0.0184	0.5443
rs798544	7	2763102	C	T	0.70271	-0.0139664	0.0022482	2.1e-10	7	2763102	rs798544	T	C	-0.0231	0.0156	0.1382
rs2040666	7	27968193	A	G	0.710705	-0.0314933	0.00226784	3.8e-44	7	27968193	rs2040666	A	G	-0.009	0.016	0.5732
rs10239787	7	27970153	C	T	0.670609	0.0324828	0.00219309	5.2e-49	7	27970153	rs10239787	T	C	-0.0262	0.0151	0.0822
rs71539572	7	28609388	C	A	0.773615	-0.0220222	0.00245995	4.5e-20	7	28609388	rs71539572	A	C	-0.0319	0.0172	0.06422
rs982948	7	28708864	G	A	0.57151	0.0139173	0.00214582	1.9e-11	7	28708864	rs982948	A	G	0.0191	0.0146	0.1912
rs757980	7	28725536	G	A	0.247629	0.0398868	0.00240713	3.6e-64	7	28725536	rs757980	A	G	0.0105	0.0169	0.5354
rs62459989	7	29853084	C	T	0.820811	-0.0184612	0.00268998	4.5e-13	7	29853084	rs62459989	T	C	0.0163	0.0184	0.3757
rs28362709	7	30955539	G	T	0.771073	0.0451269	0.00245392	2e-80	7	30955539	rs28362709	T	G	0.0019	0.0188	0.92
rs10264106	7	37947818	A	C	0.813689	-0.0516466	0.00264134	5.7e-85	7	37947818	rs10264106	A	C	-0.001	0.0182	0.9573
rs2598095	7	37985998	G	A	0.478127	0.0168019	0.00206849	3e-17	7	37985998	rs2598095	A	G	-0.0141	0.0143	0.3261
rs6978070	7	38152923	G	A	0.665044	-0.0651231	0.00219771	1.1e-204	7	38152923	rs6978070	A	G	0.0114	0.0153	0.4565
rs76990766	7	42606913	C	T	0.948822	-0.0469767	0.00466248	9.5e-24	7	42606913	rs76990766	T	C	-0.0231	0.0444	0.6035
rs2330627	7	42696502	G	A	0.796616	-0.0232084	0.0026389	1e-18	7	42696502	rs2330627	A	G	-0.0135	0.0162	0.4038
rs1548607	7	50901491	A	G	0.672193	0.0208625	0.00218882	5.2e-23	7	50901491	rs1548607	A	G	0.0024	0.0171	0.8904
rs571356	7	83306489	G	A	0.681672	0.016134	0.00220913	1.1e-13	7	83306489	rs571356	A	G	-0.0089	0.0153	0.5611
rs42032	7	92237426	G	A	0.737168	0.024398	0.00234347	1e-26	7	92237426	rs42032	A	G	-0.0431	0.0161	0.007645
rs6946681	7	95339454	C	T	0.785667	-0.0147193	0.00250512	5.2e-09	7	95339454	rs6946681	T	C	-0.011	0.0173	0.5254
rs6966540	7	95727967	T	C	0.627187	-0.0212756	0.00212824	5.3e-24	7	95727967	rs6966540	T	C	-0.0001	0.0148	0.9952
rs1859279	7	96041731	T	A	0.632253	0.0203126	0.00214628	1.1e-21	7	96041731	rs1859279	A	T	-0.0356	0.0152	0.01908
rs6465515	7	96157189	T	C	0.319127	0.0290797	0.00221084	2.9e-41	7	96157189	rs6465515	T	C	-0.0029	0.0153	0.8485
rs17598306	7	96581811	C	T	0.868428	0.029887	0.00303973	5.3e-23	7	96581811	rs17598306	T	C	-0.0263	0.0209	0.2085
rs1724298	7	96647184	T	C	0.890258	-0.0342394	0.0033077	1.2e-25	7	96647184	rs1724298	T	C	-0.0202	0.025	0.4187
rs45446698	7	99332948	T	G	0.957985	0.038737	0.00512132	3.8e-15	7	99332948	rs45446698	T	G	-0.0802	0.0395	0.04228
rs11771799	7	99956436	T	C	0.856042	0.0186926	0.0031016	9e-11	7	99956436	rs11771799	T	C	0.0032	0.0208	0.8788
rs17151318	8	10060683	C	T	0.574593	-0.0179328	0.00211286	1.8e-17	8	10060683	rs17151318	T	C	-0.0165	0.0147	0.2615
rs79121242	8	100697029	T	C	0.942683	0.0290178	0.00451118	3.7e-11	8	100697029	rs79121242	T	C	0.0761	0.0325	0.01927
rs1667633	8	100789815	C	T	0.955084	0.0305554	0.00503613	7.5e-10	8	100789815	rs1667633	A	C	-0.0333	0.0222	0.133
rs1389976	8	108890004	T	G	0.890779	0.0261421	0.00340332	7.4e-15	8	108890004	rs1389976	T	C	0.0076	0.0148	0.6107
rs73700340	8	108933530	A	T	0.962973	0.0443651	0.00698302	2e-10	8	108933530	rs73700340	A	T	-0.0654	0.0234	0.005127
rs7815105	8	109298794	C	T	0.387855	0.0161262	0.00214486	2e-15	8	109298794	rs7815105	T	C	0.0095	0.0147	0.5182
rs2409701	8	10957723	G	C	0.489112	0.0393467	0.00209434	3e-83	8	10957723	rs2409701	C	G	0.0066	0.0146	0.6527
rs59828823	8	11085045	C	T	0.901013	0.0225284	0.00352951	1.3e-10	8	11085045	rs59828823	T	C	0.0193	0.024	0.4198
rs2736340	8	11343973	C	T	0.745162	-0.0269985	0.00238875	2.6e-29	8	11343973	rs2736340	T	C	-0.0057	0.0166	0.7306
rs1382568	8	11351220	A	G	0.222416	0.0308596	0.00262272	2.1e-35	8	11351220	rs1382568	A	C	0.021	0.0166	0.2062
rs2721932	8	116620304	G	A	0.44264	0.0128058	0.00210788	5.5e-10	8	116620304	rs2721932	A	G	0.0228	0.0144	0.1126
rs2737265	8	116667634	A	G	0.718653	-0.0381349	0.00232378	2e-65	8	116667634	rs2737265	A	G	-0.0297	0.016	0.06324
rs13332	8	11706581	T	G	0.366214	0.0195604	0.00218394	3.4e-20	8	11706581	rs13332	T	G	-0.016	0.0149	0.2849
rs1005502	8	117167843	C	T	0.264393	0.026736	0.00239798	1.7e-31	8	117167843	rs1005502	T	C	-0.0198	0.0163	0.2243
rs764982	8	119757827	G	A	0.210269	0.0229644	0.00256229	6.5e-22	8	119757827	rs764982	A	G	-0.013	0.0173	0.4533
rs117204589	8	119917642	T	C	0.982138	-0.101216	0.00799006	4.6e-39	8	119917642	rs117204589	T	C	-0.0761	0.0575	0.186
rs1586274	8	120026562	A	G	0.515903	0.0121022	0.00209656	1.8e-10	8	120026562	rs1586274	A	G	0.0225	0.0143	0.1159
rs7841822	8	120506546	G	T	0.568906	0.0115834	0.0021115	4.7e-09	8	120506546	rs7841822	T	G	0.0244	0.0144	0.08917
rs4871827	8	121061879	G	A	0.673211	-0.0127963	0.00222237	3.8e-10	8	121061879	rs4871827	A	G	0.0223	0.0151	0.1413
rs6470159	8	124610526	G	A	0.336898	-0.0143019	0.00222939	3.7e-10	8	124610526	rs6470159	A	G	0.0063	0.0152	0.6764
rs7014448	8	127990833	T	G	0.318596	0.0291246	0.00223873	7.2e-42	8	127990833	rs7014448	T	G	-0.0072	0.0155	0.6425
rs7017252	8	129950844	C	T	0.616624	-0.0154619	0.0021526	2.8e-14	8	129950844	rs7017252	T	C	-0.0148	0.0145	0.3083
rs77040936	8	13267571	T	A	0.872	0.0187269	0.00317576	3.6e-10	8	13267571	rs77040936	A	T	-0.0157	0.0231	0.496
rs7000279	8	142298179	C	T	0.73441	-0.0148644	0.00237128	8.4e-12	8	142298179	rs7000279	T	C	-0.0053	0.0165	0.7475
rs62530366	8	145536056	A	G	0.61472	-0.01309	0.00215803	8.3e-10	8	145536056	rs62530366	A	G	-0.0377	0.0159	0.01802
rs749368	8	22501333	A	T	0.938986	-0.0361054	0.00439506	3.7e-17	8	22501333	rs749368	A	T	0.0403	0.0351	0.2514
rs13261573	8	25248615	G	A	0.751337	0.0183915	0.00241058	1.2e-15	8	25248615	rs13261573	A	G	-0.0193	0.0169	0.2541
rs6471752	8	49309167	C	T	0.846907	0.0248685	0.00290572	4.4e-19	8	49309167	rs6471752	T	C	-0.0381	0.0192	0.04742
rs72656010	8	57122215	T	C	0.86746	-0.0215022	0.00308898	1.2e-11	8	57122215	rs72656010	T	C	-0.0044	0.0212	0.8368
rs1982386	8	6371476	C	T	0.756512	0.016772	0.00244209	1.6e-11	8	6371476	rs1982386	T	C	0.0017	0.0166	0.9177
rs2442599	8	6394151	G	A	0.27874	-0.0171584	0.00234604	2.1e-13	8	6394151	rs2442599	A	G	-0.0087	0.0161	0.5895
rs4737933	8	69895506	G	A	0.441327	0.0147848	0.00216033	2.9e-11	8	69895506	rs4737933	A	G	0.0194	0.0153	0.203
rs11988286	8	70182015	A	T	0.781496	0.0263849	0.00253612	1.7e-27	8	70182015	rs11988286	A	T	0.0174	0.0182	0.3396
rs34515576	8	71933788	G	A	0.477584	0.0285866	0.00209429	5.3e-47	8	71933788	rs34515576	A	G	-0.0557	0.0349	0.1108
rs737534	8	72088171	A	G	0.812033	0.0159735	0.00267083	3.7e-10	8	72088171	rs737534	A	G	-0.0013	0.0178	0.9424
rs7830123	8	72219699	A	G	0.742723	0.0306453	0.00238888	4.1e-40	8	72219699	rs7830123	A	G	-0.0038	0.0168	0.8222
rs35988618	8	72460792	G	C	0.714985	0.0156108	0.00231409	8.6e-12	8	72460792	rs35988618	C	G	-0.0103	0.0157	0.5131
rs2581260	8	77493526	T	A	0.836546	-0.0249697	0.00290942	3.1e-18	8	77493526	rs2581260	A	T	0.0133	0.0214	0.5318
rs4739697	8	80822461	A	G	0.339701	0.0218287	0.00221662	2.1e-24	8	80822461	rs4739697	A	G	-0.0159	0.0154	0.3027
rs2921059	8	8317887	G	T	0.562523	-0.0401012	0.00212431	4.4e-82	8	8317887	rs2921059	T	G	-0.0045	0.0147	0.7607
rs2921057	8	8318667	C	T	0.539521	-0.0394276	0.00209974	7.7e-82	8	8318667	rs2921057	T	C	-0.009	0.0146	0.5368
rs2921042	8	8326470	C	G	0.746327	-0.0236619	0.00239825	2.4e-24	8	8326470	rs2921042	C	G	0.0211	0.0164	0.197
rs35118033	8	8358089	T	C	0.728339	-0.0303695	0.0023557	6.1e-41	8	8358089	rs35118033	T	C	0.0129	0.0164	0.4318
rs2980752	8	8358156	C	A	0.68443	-0.03258	0.00224965	2.5e-50	8	8358156	rs2980752	A	C	-0.0121	0.0157	0.4393
rs35889496	8	89334910	A	G	0.303088	-0.0151252	0.00229888	3.2e-12	8	89334910	rs35889496	A	G	-0.0032	0.0163	0.844
rs2929308	8	9084121	T	A	0.490279	0.0487802	0.00208931	2e-126	8	9084121	rs2929308	A	T	0.0026	0.0145	0.8577
rs34597048	8	9219887	C	A	0.90389	-0.0455021	0.00373172	5.2e-37	8	9219887	rs34597048	A	C	0.0203	0.0233	0.3825
rs4383974	8	9619348	C	G	0.702353	-0.0182957	0.0022866	2.2e-17	8	9619348	rs4383974	C	G	0.0131	0.016	0.4146
rs6415571	8	96656533	T	G	0.227411	0.0245018	0.00249932	1.1e-22	8	96656533	rs6415571	T	G	-0.0112	0.0167	0.5032
rs79423161	9	109469434	C	G	0.924721	-0.0230737	0.00395866	3.3e-09	9	109469434	rs79423161	C	G	0.0024	0.0278	0.9314
rs1352755	9	109488759	T	C	0.439532	-0.0143759	0.0021036	3.6e-12	9	109488759	rs1352755	T	C	-0.0128	0.0142	0.3694
rs28729182	9	110746766	A	T	0.890208	-0.0236555	0.00334688	1.9e-13	9	110746766	rs28729182	A	T	0.0202	0.0231	0.381
rs7027772	9	110929605	T	C	0.703176	0.0265344	0.00229292	3.5e-32	9	110929605	rs7027772	T	C	-0.0202	0.0154	0.1904
rs1538658	9	111523941	C	T	0.823431	-0.0184729	0.00273303	3.4e-10	9	111523941	rs1538658	T	C	0.011	0.0184	0.5491
rs2846444	9	113570107	G	A	0.413298	-0.0168442	0.00212065	1.4e-17	9	113570107	rs2846444	A	G	-0.0271	0.0145	0.06101
rs79158536	9	118767409	C	A	0.922904	-0.0388502	0.00391668	1.5e-25	9	118767409	rs79158536	A	C	0.0542	0.0283	0.05531
rs10817895	9	119232509	A	T	0.728199	-0.0173765	0.00235386	7.8e-14	9	119232509	rs10817895	A	T	-0.0016	0.0162	0.9196
rs56200518	9	124535526	C	T	0.989163	0.0598591	0.0100618	7.9e-10	9	124535526	rs56200518	T	C	0.0277	0.0748	0.7113
rs16911180	9	124738711	T	C	0.822397	-0.0164657	0.00276677	1.8e-09	9	124738711	rs16911180	T	C	-0.0413	0.0191	0.03027
rs78676690	9	126355382	C	T	0.939499	0.0301418	0.00440149	1.4e-13	9	126355382	rs78676690	T	C	-0.0065	0.0293	0.8253
rs12379417	9	127029736	G	A	0.63373	-0.0136302	0.00216914	5.7e-10	9	127029736	rs12379417	A	G	-0.0116	0.0151	0.4421
rs3829849	9	129390800	C	T	0.631441	-0.0138863	0.00216226	2.4e-11	9	129390800	rs3829849	T	C	-0.0124	0.0148	0.4027
rs72767980	9	130320557	C	T	0.828762	-0.0286656	0.00286794	1.1e-23	9	130320557	rs72767980	T	C	-0.0182	0.0215	0.3974
rs12340775	9	13226945	G	A	0.944484	0.042545	0.00468969	1.7e-19	9	13226945	rs12340775	A	G	-0.02	0.033	0.5442
rs9657746	9	133481563	C	G	0.650274	0.0306599	0.00220002	1e-49	9	133481563	rs9657746	C	G	-0.0225	0.0151	0.1354
rs635634	9	136155000	C	T	0.814402	0.0311795	0.00269803	8.4e-34	9	136155000	rs635634	T	C	-0.0136	0.0179	0.4496
rs11185677	9	137094359	G	A	0.842991	0.020479	0.00289167	1.4e-12	9	137094359	rs11185677	A	G	-0.0294	0.0198	0.1379
rs17278798	9	13986133	G	C	0.626955	-0.0127976	0.00215833	2.6e-11	9	13986133	rs17278798	C	G	-0.01	0.0155	0.521
rs1927625	9	16439783	A	G	0.924954	0.032157	0.00402571	9.8e-17	9	16439783	rs1927625	A	G	0.0028	0.0272	0.9192
rs10756762	9	16563123	T	C	0.589929	-0.0222445	0.00214642	3.3e-24	9	16563123	rs10756762	T	C	0.0002	0.0159	0.9899
rs4961733	9	16686327	G	A	0.198406	-0.0290091	0.00262458	3.3e-29	9	16686327	rs4961733	A	G	-0.0207	0.0188	0.27
rs78817479	9	17040371	C	A	0.915871	-0.0274128	0.0037774	1.3e-12	9	17040371	rs78817479	A	C	-0.0247	0.0289	0.3927
rs11792038	9	18492651	C	T	0.869593	0.0189399	0.00311039	6.3e-10	9	18492651	rs11792038	T	C	-0.0229	0.0231	0.3223
rs35264941	9	18626297	G	C	0.982063	0.0658425	0.00787483	2.1e-17	9	18626297	rs35264941	C	G	0.0052	0.0575	0.928
rs10117672	9	18909703	G	A	0.603398	0.012405	0.00215537	1.6e-10	9	18909703	rs10117672	A	G	0.004	0.0156	0.7976
rs785836	9	248428	C	T	0.648801	-0.013962	0.0021936	1e-10	9	248428	rs785836	T	C	-0.0203	0.0158	0.1997
rs7038427	9	27270016	G	C	0.33344	-0.012924	0.0022148	3.5e-09	9	27270016	rs7038427	C	G	0.0221	0.0162	0.1718
rs7873822	9	35726821	G	T	0.686701	0.0143036	0.00225438	1.2e-10	9	35726821	rs7873822	T	G	-0.0105	0.0155	0.4985
rs11142400	9	73017959	G	A	0.668267	-0.0136352	0.00222169	4.3e-09	9	73017959	rs11142400	A	G	-0.0142	0.0154	0.3555
rs4535826	9	86556831	A	G	0.779491	0.0149969	0.00254372	4.5e-09	9	86556831	rs4535826	A	G	0.0263	0.0174	0.1307
rs4878008	9	89334752	C	A	0.618184	0.0161388	0.0021583	8.6e-15	9	89334752	rs4878008	A	C	-0.0187	0.0151	0.2171
rs13290575	9	89700720	G	A	0.728068	-0.0174596	0.00234862	1.7e-13	9	89700720	rs13290575	A	G	-0.006	0.0158	0.7034
rs55659150	9	90971991	A	G	0.881153	0.0194261	0.0033181	5.5e-09	9	90971991	rs55659150	A	G	0.0285	0.0274	0.2991
rs117360596	9	95640171	C	T	0.970442	-0.0435799	0.00644391	6e-12	9	95640171	rs117360596	T	C	-0.0556	0.0719	0.4397
rs10761177	9	95644104	A	G	0.634158	0.0182781	0.00218538	1e-17	9	95644104	rs10761177	A	G	0.0147	0.0161	0.361
rs12683791	9	96463094	T	C	0.728983	-0.0280191	0.00235105	2.7e-36	9	96463094	rs12683791	T	C	-0.0128	0.0162	0.4306
rs4744295	9	96623821	A	G	0.581731	-0.0194331	0.00211769	1.7e-22	9	96623821	rs4744295	A	G	-0.0192	0.0148	0.1942
rs13291289	9	96720778	C	T	0.602687	-0.0212213	0.00212935	2.9e-27	9	96720778	rs13291289	T	C	-0.0121	0.0148	0.4157
rs7866254	9	96903469	G	A	0.784631	-0.0229981	0.00255929	2.2e-21	9	96903469	rs7866254	A	G	0.0119	0.0178	0.5035
rs72840032	10	101889964	C	T	0.954942	-0.0324844	0.00504323	2.9e-10	10	101889964	rs72840032	T	C	-0.0229	0.0341	0.5025
rs603424	10	102075479	G	A	0.827829	0.0309939	0.00275812	7.4e-31	10	102075479	rs603424	A	G	-0.0349	0.0184	0.0571
rs35205878	10	103743133	G	A	0.709072	0.0153603	0.00229262	6.1e-13	10	103743133	rs35205878	A	G	0.0075	0.0158	0.6341
rs11195154	10	112242950	T	G	0.828208	-0.0220353	0.00275794	1.1e-15	10	112242950	rs11195154	T	G	-0.0118	0.0195	0.5455
rs4918760	10	114376265	C	A	0.354686	-0.0128811	0.00217788	8e-11	10	114376265	rs4918760	A	C	0.0019	0.0148	0.8981
rs11196171	10	114724473	A	G	0.786417	0.0307374	0.00257453	4.3e-35	10	114724473	rs11196171	A	G	-0.0128	0.0186	0.4921
rs10885447	10	115166770	G	A	0.788004	-0.0264048	0.00255546	1.4e-25	10	115166770	rs10885447	A	G	0.0022	0.0174	0.9008
rs11599095	10	115191169	G	C	0.813663	-0.0166342	0.00269361	4.3e-09	10	115191169	rs11599095	C	G	0.0058	0.0184	0.7504
rs6585763	10	123588948	C	G	0.0807269	-0.0312053	0.00381925	4.1e-17	10	123588948	rs6585763	C	G	0.0209	0.0242	0.3871
rs7899628	10	123663944	C	T	0.641464	-0.0183728	0.00216759	1e-18	10	123663944	rs7899628	T	C	-0.0108	0.0152	0.4774
rs61872090	10	126484555	G	A	0.378385	-0.011752	0.00214236	4.2e-09	10	126484555	rs61872090	A	G	-0.0191	0.0147	0.1938
rs11244909	10	127944593	T	C	0.390247	-0.01467	0.00212957	5.1e-14	10	127944593	rs11244909	T	C	0.0107	0.0146	0.4638
rs12254582	10	131279791	A	G	0.707181	0.0201092	0.00228939	2.5e-20	10	131279791	rs12254582	A	G	0.0153	0.0159	0.3383
rs12243075	10	134255426	A	G	0.982677	0.0472037	0.00799234	3.5e-10	10	134255426	rs12243075	A	G	0.0379	0.0763	0.6192
rs1133400	10	134459388	A	G	0.780055	-0.0289071	0.00250681	1.4e-32	10	134459388	rs1133400	A	G	-0.0456	0.0178	0.01049
rs192899375	10	17932756	A	C	0.791171	0.0205147	0.00348107	3.2e-11	10	17932756	rs192899375	A	C	-0.0062	0.0259	0.8117
rs74119759	10	20143109	C	T	0.840646	0.0295501	0.002864	5.2e-27	10	20143109	rs74119759	T	C	0.0046	0.0196	0.8152
rs10764201	10	20379378	C	T	0.480995	-0.0203878	0.00208249	1.7e-23	10	20379378	rs10764201	T	C	-0.0037	0.0143	0.7954
rs3858202	10	21315553	A	C	0.396388	-0.0143502	0.00212314	1.6e-12	10	21315553	rs3858202	A	C	0.0159	0.0152	0.2964
rs10764717	10	27888853	G	C	0.491837	0.028236	0.00207968	9.9e-45	10	27888853	rs10764717	C	G	-0.0133	0.0142	0.3487
rs75587692	10	28011228	C	T	0.986201	0.0559712	0.00891492	1.2e-10	10	28011228	rs75587692	T	C	0.115	0.0597	0.05411
rs11006832	10	28356797	C	G	0.926142	0.0232101	0.00398626	1.6e-10	10	28356797	rs11006832	C	G	-0.0481	0.028	0.08609
rs12241932	10	28435915	T	C	0.780507	0.0332937	0.00251948	5.7e-44	10	28435915	rs12241932	T	C	-0.0133	0.0171	0.4363
rs1762188	10	28602643	G	A	0.725726	-0.0156662	0.00233733	6.3e-13	10	28602643	rs1762188	A	G	-0.0031	0.0159	0.843
rs34718559	10	29010418	C	T	0.976264	0.0437217	0.00689187	3.1e-11	10	29010418	rs34718559	T	C	-0.0789	0.0757	0.2976
rs570942	10	29472548	C	T	0.897907	-0.0203771	0.00344937	5.6e-09	10	29472548	rs570942	T	C	-0.0055	0.0243	0.8214
rs947091	10	31054186	G	A	0.51684	-0.0432843	0.00208841	1.3e-99	10	31054186	rs947091	A	G	0.0121	0.0145	0.4012
rs488535	10	3629908	C	T	0.294978	-0.0181615	0.00229459	5.6e-15	10	3629908	rs488535	T	C	-0.0046	0.0158	0.7717
rs11238754	10	44367155	C	T	0.556876	-0.0124504	0.00209061	4.5e-11	10	44367155	rs11238754	T	C	-0.0192	0.0142	0.1777
rs1159798	10	54412493	A	C	0.224026	0.0700856	0.00249115	4.1e-182	10	54412493	rs1159798	A	C	0.0032	0.0178	0.8594
rs74394067	10	54413404	G	T	0.974676	0.113506	0.00661348	1.1e-68	10	54413404	rs74394067	T	G	0.019	0.0545	0.7265
rs11002936	10	54413909	A	G	0.674698	0.0406005	0.00226612	2.7e-76	10	54413909	rs11002936	A	G	-0.005	0.0167	0.7639
rs11002954	10	54418743	G	T	0.871782	0.111629	0.00313325	3.6e-300	10	54418743	rs11002954	T	G	0.0045	0.0219	0.8355
rs7070913	10	54420223	G	A	0.892944	0.138494	0.00337177	0	10	54420223	rs7070913	A	G	0.0022	0.0234	0.9247
rs138491068	10	54464862	G	A	0.971716	0.0379315	0.00643612	1.4e-09	10	54464862	rs138491068	A	G	-0.05	0.0514	0.3305
rs78135803	10	5721701	G	A	0.949676	0.0296769	0.00475842	7.6e-10	10	5721701	rs78135803	A	G	0.019	0.0379	0.6166
rs7069916	10	60271824	G	A	0.656398	-0.0202093	0.0021875	2.8e-21	10	60271824	rs7069916	A	G	0.0138	0.0151	0.3602
rs1904398	10	62493950	A	C	0.493332	-0.0170171	0.00208589	6.7e-16	10	62493950	rs1904398	A	C	-0.0034	0.0141	0.8094
rs10740059	10	63809527	G	A	0.586663	-0.0130738	0.00212133	1.9e-10	10	63809527	rs10740059	A	G	0.0216	0.0144	0.134
rs61578783	10	77620902	G	A	0.841036	0.0183848	0.00284347	1.2e-10	10	77620902	rs61578783	A	G	0.0104	0.0189	0.5828
rs4745812	10	77856524	T	G	0.508532	-0.012105	0.00208368	7.1e-10	10	77856524	rs4745812	T	G	-0.0111	0.0143	0.4377
rs1907310	10	78299227	G	A	0.168128	0.0210618	0.00277813	1.8e-14	10	78299227	rs1907310	A	G	0.0154	0.0186	0.4079
rs10824560	10	79416901	C	T	0.819882	0.0308177	0.00270501	2.7e-32	10	79416901	rs10824560	T	C	-0.0068	0.0183	0.7088
rs1463598	10	81139134	C	T	0.638027	-0.0152477	0.00216831	2.1e-12	10	81139134	rs1463598	T	C	0.0063	0.0155	0.6866
rs7902460	10	82199263	T	A	0.425566	-0.0150737	0.00210195	3.5e-11	10	82199263	rs7902460	A	T	0.0197	0.0146	0.1765
rs17173698	10	89468953	G	A	0.974926	-0.0574583	0.00664015	3.9e-16	10	89468953	rs17173698	A	G	-0.1545	0.0588	0.00856
rs7896505	10	89477109	C	T	0.574921	0.0170634	0.00211549	2.7e-16	10	89477109	rs7896505	T	C	-0.0078	0.0145	0.5895
rs7931899	11	101979372	C	T	0.542697	-0.0130362	0.00208031	2.6e-10	11	101979372	rs7931899	T	C	-0.0047	0.0145	0.747
rs16908520	11	10922033	A	C	0.814032	0.0194693	0.00269714	4e-15	11	10922033	rs16908520	A	C	0.0153	0.0197	0.4375
rs4542449	11	112209416	G	C	0.605614	-0.0180846	0.00212375	2e-19	11	112209416	rs4542449	C	G	0.0117	0.0148	0.4273
rs11606786	11	112401449	T	C	0.829551	-0.0564529	0.00334564	2.3e-69	11	112401449	rs11606786	T	C	0.0039	0.0159	0.8073
rs7121746	11	112437007	A	G	0.413725	0.0640469	0.002116	3.6e-213	11	112437007	rs7121746	A	G	0.014	0.0145	0.3337
rs11214269	11	112474710	G	T	0.561646	-0.0175196	0.00208883	9.3e-19	11	112474710	rs11214269	T	G	-0.0119	0.0143	0.4031
rs17510563	11	113033220	A	G	0.906116	-0.0326954	0.00356086	4.4e-22	11	113033220	rs17510563	A	G	-0.023	0.0239	0.3349
rs143265819	11	113033994	C	T	0.98379	0.111955	0.00834173	4.2e-43	11	113033994	rs143265819	T	C	-0.0459	0.082	0.5757
rs1048932	11	115044850	C	A	0.586811	-0.0377003	0.00210512	1.5e-75	11	115044850	rs1048932	A	C	-0.0089	0.0144	0.5358
rs12271964	11	115475927	C	A	0.780495	0.0274409	0.00252664	1.9e-29	11	115475927	rs12271964	A	C	0.0194	0.0176	0.2697
rs2846894	11	115487772	A	G	0.148881	0.0307674	0.00292493	2.1e-26	11	115487772	rs2846894	A	G	0.008	0.0192	0.679
rs10790087	11	115538354	A	T	0.11849	0.0321618	0.00321805	2.5e-24	11	115538354	rs10790087	A	T	-0.0191	0.0214	0.3733
rs1784987	11	115546459	C	G	0.11547	0.0324684	0.003257	1.6e-24	11	115546459	rs1784987	C	G	-0.0215	0.0214	0.316
rs10790255	11	118515579	G	T	0.246248	-0.0298251	0.00240655	2.2e-31	11	118515579	rs10790255	T	G	-0.0085	0.0165	0.6052
rs67575951	11	121671490	A	C	0.933287	0.0330717	0.00417157	3.7e-15	11	121671490	rs67575951	A	C	-0.0016	0.0308	0.9583
rs1622638	11	121800971	G	A	0.6054	-0.0142396	0.00212089	3.1e-11	11	121800971	rs1622638	A	G	0.0019	0.015	0.8995
rs10892798	11	121923210	C	T	0.351123	-0.0166764	0.00217334	5.3e-14	11	121923210	rs10892798	T	C	-0.0056	0.0149	0.7043
rs7126747	11	123416936	G	A	0.894254	-0.0212038	0.00336771	1.1e-10	11	123416936	rs7126747	A	G	0.0293	0.0248	0.2386
rs3808995	11	124955977	C	T	0.375326	0.0142841	0.00214525	8.3e-12	11	124955977	rs3808995	T	C	-0.0166	0.015	0.2687
rs10893348	11	125065526	C	T	0.564699	-0.0176381	0.00209814	3e-18	11	125065526	rs10893348	T	C	-0.0071	0.0145	0.6232
rs2849225	11	125415936	A	G	0.118402	-0.0210097	0.00320927	1.4e-11	11	125415936	rs2849225	A	G	-0.0156	0.0225	0.4889
rs34839878	11	128689632	A	T	0.627147	-0.0161546	0.00217141	4.6e-13	11	128689632	rs34839878	A	T	-0.0203	0.0172	0.2375
rs17507577	11	15243059	G	A	0.925411	-0.06184	0.00393909	1.4e-59	11	15243059	rs17507577	A	G	0.014	0.0268	0.6023
rs4456244	11	15439353	T	C	0.558542	0.0199532	0.00209229	3.5e-23	11	15439353	rs4456244	T	C	0.0446	0.0143	0.001841
rs11023703	11	15765459	G	C	0.884197	0.0182914	0.00327901	2.9e-09	11	15765459	rs11023703	C	G	0.009	0.0237	0.704
rs11023719	11	15815039	G	C	0.969424	-0.0527988	0.00602623	1.5e-18	11	15815039	rs11023719	C	G	0.0669	0.0399	0.09369
rs61171454	11	15850304	G	T	0.978066	0.0626712	0.0071569	1.1e-19	11	15850304	rs61171454	T	G	0.047	0.0506	0.3533
rs11023759	11	15904259	T	C	0.861341	0.023939	0.00299752	8.7e-17	11	15904259	rs11023759	T	C	-0.0399	0.0215	0.06349
rs722317	11	15923562	G	A	0.53264	0.0121021	0.00211236	2.6e-09	11	15923562	rs722317	A	G	-0.0071	0.0143	0.6185
rs113150176	11	16216874	T	C	0.962852	-0.039336	0.00547922	2.5e-13	11	16216874	rs113150176	T	C	0.0302	0.0496	0.5426
rs10832618	11	16509357	G	T	0.432873	0.0153708	0.00209579	9.5e-15	11	16509357	rs10832618	T	G	0.0077	0.0144	0.5943
rs7123749	11	27303855	A	G	0.365205	0.0503959	0.00215868	1.9e-134	11	27303855	rs7123749	A	G	-0.0003	0.0147	0.9859
rs11030023	11	27505351	C	A	0.795765	0.0296032	0.00335829	6.1e-20	11	27505351	rs11030023	A	C	-0.0393	0.0189	0.03811
rs2352800	11	27507764	T	C	0.803731	-0.0254377	0.00263578	9.9e-23	11	27507764	rs2352800	T	C	-0.045	0.0175	0.01032
rs12787251	11	27514206	T	C	0.930592	0.0365187	0.00413123	2.4e-20	11	27514206	rs12787251	T	C	0.0804	0.0333	0.01582
rs11031002	11	30215261	T	A	0.867124	0.0207568	0.00306607	2.7e-11	11	30215261	rs11031002	A	T	-0.0034	0.0212	0.8738
rs158629	11	30962964	C	G	0.329242	0.013512	0.00221368	1e-11	11	30962964	rs158629	C	G	-0.0255	0.0156	0.101
rs72904932	11	33136067	T	C	0.971226	0.0400648	0.00623859	9.8e-10	11	33136067	rs72904932	T	C	0.0376	0.0496	0.4484
rs387619	11	35098193	T	C	0.452091	-0.0321997	0.00208297	2.6e-58	11	35098193	rs387619	T	C	-0.0028	0.0145	0.8487
rs3885274	11	47119875	A	T	0.321612	0.037657	0.00222749	2.9e-69	11	47119875	rs3885274	A	T	-0.004	0.0164	0.8095
rs7117516	11	48098496	T	C	0.141562	-0.0215687	0.00300454	1.2e-12	11	48098496	rs7117516	T	C	0.032	0.0205	0.1193
rs34193069	11	58386797	G	A	0.919258	-0.0301191	0.0038193	4.3e-16	11	58386797	rs34193069	A	G	0.0592	0.0304	0.05123
rs116918730	11	58920492	C	G	0.954442	0.039913	0.00496652	1.7e-16	11	58920492	rs116918730	C	G	-0.0069	0.0386	0.8588
rs17154511	11	59825585	A	G	0.709964	-0.0133599	0.00228829	1.4e-09	11	59825585	rs17154511	A	G	-0.0471	0.0158	0.002933
rs666555	11	59970984	G	A	0.599449	-0.0237081	0.00211906	2e-30	11	59970984	rs666555	A	G	0.0793	0.0148	8.051e-08
rs10792263	11	60079651	C	T	0.373803	-0.0270939	0.0021454	1.6e-38	11	60079651	rs10792263	T	C	0.1121	0.0147	2.259e-14
rs174529	11	61543961	T	C	0.626223	-0.0191264	0.00214732	4.1e-18	11	61543961	rs174529	T	C	0.0166	0.015	0.2669
rs117111740	11	62201239	T	C	0.973302	0.119916	0.00655462	1.1e-77	11	62201239	rs117111740	T	C	0.0433	0.0492	0.3786
rs11231740	11	64046641	C	T	0.520776	0.0125367	0.00207294	1.5e-09	11	64046641	rs11231740	T	C	0.0143	0.0143	0.3167
rs1346	11	65337251	A	T	0.800129	-0.0236382	0.00259589	6.3e-23	11	65337251	rs1346	A	T	-0.0261	0.0184	0.1573
rs66864335	11	65390803	G	A	0.776209	0.028147	0.00248736	5.6e-33	11	65390803	rs66864335	A	G	-0.0011	0.0173	0.9496
rs36027301	11	67809268	C	T	0.941235	-0.0327651	0.00441131	1.5e-12	11	67809268	rs36027301	T	C	0.0056	0.0328	0.8653
rs61887821	11	68099622	G	A	0.994312	0.221288	0.0139105	5.4e-62	11	68099622	rs61887821	A	G	0.0681	0.13	0.6002
rs167549	11	68127313	G	A	0.927774	-0.0372095	0.00403469	8.8e-19	11	68127313	rs167549	A	G	0.0418	0.0284	0.1412
rs4988321	11	68174189	G	A	0.948384	0.0877002	0.00468452	1.7e-87	11	68174189	rs4988321	A	G	-0.0076	0.0393	0.8474
rs2510405	11	68425095	T	G	0.189352	-0.0316015	0.00265425	2.9e-38	11	68425095	rs2510405	T	G	-0.0212	0.019	0.2651
rs3829241	11	68855363	G	A	0.597	-0.0304472	0.00211109	8.5e-51	11	68855363	rs3829241	A	G	-0.0184	0.0146	0.2068
rs2445584	11	86791877	T	C	0.549643	0.0184193	0.00207913	2.3e-20	11	86791877	rs2445584	T	C	-0.0137	0.0143	0.3379
rs75506452	11	86870653	A	G	0.937838	0.0666716	0.00516675	2.5e-39	11	86870653	rs75506452	A	G	-0.001	0.022	0.9653
rs12293231	11	86983831	A	G	0.572073	-0.0183634	0.00209634	2.2e-19	11	86983831	rs12293231	A	G	0.0055	0.0143	0.702
rs2653559	11	8900394	C	T	0.834509	0.0329226	0.00278868	1.5e-34	11	8900394	rs2653559	T	C	-0.0187	0.0191	0.3282
rs11019658	11	91584387	A	G	0.881909	0.0182513	0.0032305	2.5e-10	11	91584387	rs11019658	A	G	-0.0054	0.0222	0.8088
rs10765567	11	92601909	A	T	0.626496	0.0205853	0.00214389	3.6e-24	11	92601909	rs10765567	A	T	0.0134	0.0147	0.3652
rs1165675	12	104320991	G	T	0.725103	0.0130785	0.00236432	5.6e-10	12	104320991	rs1165675	T	G	-0.0198	0.0159	0.2125
rs13378103	12	107337624	T	G	0.553897	0.0131705	0.0021519	6.8e-10	12	107337624	rs13378103	T	G	-0.0222	0.0161	0.169
rs112073168	12	108985976	G	A	0.971426	0.038077	0.00635216	1.6e-10	12	108985976	rs112073168	A	G	-0.0777	0.0462	0.09289
rs11067228	12	115094260	A	G	0.550642	-0.0171922	0.00208866	3.4e-18	12	115094260	rs11067228	A	G	0.0084	0.0146	0.5647
rs17498550	12	116593347	C	T	0.761368	0.0200686	0.00244539	1.2e-15	12	116593347	rs17498550	T	C	-0.0038	0.0165	0.8155
rs142989458	12	12277082	C	T	0.982796	0.0605724	0.00860006	8.7e-13	12	12277082	rs142989458	T	C	-0.0492	0.0717	0.4932
rs10772533	12	12290000	T	A	0.191275	0.0263081	0.00265034	1.1e-22	12	12290000	rs10772533	A	T	-0.0366	0.0185	0.04739
rs1790086	12	123672518	A	G	0.207161	-0.0202386	0.00257084	2.8e-17	12	123672518	rs1790086	A	G	-0.0297	0.0174	0.08791
rs1790089	12	123683155	A	G	0.207288	-0.0202879	0.00257046	2.5e-17	12	123683155	rs1790089	A	G	-0.0279	0.0173	0.1066
rs34382598	12	124520815	A	G	0.881403	-0.0253865	0.00321151	2.3e-16	12	124520815	rs34382598	A	G	-0.0021	0.0216	0.9233
rs77216612	12	12877983	A	G	0.713549	-0.0139422	0.00230274	3.8e-09	12	12877983	rs77216612	A	G	0.0138	0.0162	0.3948
rs1880842	12	131621997	A	G	0.282743	0.0188661	0.00232245	1.6e-17	12	131621997	rs1880842	A	G	-0.0176	0.0159	0.27
rs117481343	12	13328208	C	T	0.971103	-0.137089	0.00639645	2.8e-110	12	13328208	rs117481343	T	C	-0.0599	0.0553	0.2791
rs2430689	12	15050737	C	G	0.605914	0.0151133	0.00212791	5e-14	12	15050737	rs2430689	C	G	-0.006	0.0146	0.6802
rs10848507	12	1629503	A	G	0.878078	0.0282904	0.00318467	1.4e-18	12	1629503	rs10848507	A	G	0.0527	0.0255	0.03869
rs35223785	12	1638671	A	G	0.753889	-0.0402332	0.00241797	1.7e-63	12	1638671	rs35223785	A	G	-0.029	0.0166	0.0801
rs74057888	12	1638772	G	C	0.927153	0.0633929	0.00401496	2e-62	12	1638772	rs74057888	C	G	0.0287	0.0299	0.337
rs72653424	12	1639708	T	C	0.306015	-0.0160252	0.00228838	7.6e-13	12	1639708	rs72653424	T	C	-0.0047	0.0172	0.7849
rs76504223	12	24198234	A	T	0.911247	0.0223987	0.00368216	2.9e-10	12	24198234	rs76504223	A	T	-0.0361	0.0259	0.1624
rs7301013	12	2508571	A	G	0.847035	-0.0251011	0.00289347	6.6e-20	12	2508571	rs7301013	A	G	-0.0132	0.0196	0.5024
rs7974900	12	26428677	T	C	0.263393	-0.0209777	0.00236256	5.7e-20	12	26428677	rs7974900	T	C	-0.01	0.0163	0.5393
rs1872992	12	26457190	A	G	0.756719	-0.0288177	0.002423	2.1e-34	12	26457190	rs1872992	A	G	-0.0034	0.0164	0.8343
rs3963361	12	28082167	T	C	0.541336	0.0136359	0.00210594	1.4e-09	12	28082167	rs3963361	T	C	-0.0024	0.0143	0.8688
rs1581630	12	28619311	C	A	0.228863	0.0267015	0.00247889	7.4e-30	12	28619311	rs1581630	A	C	0.0198	0.0167	0.236
rs56196860	12	2908330	C	A	0.968618	-0.0354551	0.00596303	6.2e-09	12	2908330	rs56196860	A	C	0.0015	0.055	0.9788
rs10843391	12	29508642	A	G	0.714781	-0.0162065	0.00230998	9.8e-13	12	29508642	rs10843391	A	G	-0.0072	0.0156	0.6429
rs76895963	12	4384844	T	G	0.97942	0.0762272	0.0080934	4e-23	12	4384844	rs76895963	T	G	0.1269	0.0685	0.06386
rs12829682	12	49319036	A	C	0.0271487	0.0382365	0.00640351	2e-09	12	49319036	rs12829682	A	C	-0.0555	0.0432	0.1992
rs78150433	12	49379123	G	C	0.974716	-0.039526	0.00662868	2e-10	12	49379123	rs78150433	C	G	0.1005	0.0844	0.2334
rs118115924	12	49379537	G	T	0.988381	0.21155	0.00969275	2.7e-111	12	49379537	rs118115924	T	G	0.1442	0.084	0.08609
rs10875906	12	49385679	C	T	0.722896	-0.0298419	0.00235584	1.3e-39	12	49385679	rs10875906	T	C	-0.0202	0.0173	0.2439
rs181908897	12	50120393	C	T	0.994759	0.211882	0.0180131	3.7e-33	12	50120393	rs181908897	T	C	0.1124	0.1546	0.4672
rs12305097	12	51315031	T	C	0.572895	0.0150077	0.00210764	1.8e-15	12	51315031	rs12305097	T	C	0.0079	0.0146	0.586
rs11170594	12	53944119	T	A	0.671007	0.0164442	0.00230797	1.8e-13	12	53944119	rs11170594	A	T	0.0383	0.0187	0.04042
rs12300425	12	54395082	G	T	0.415497	-0.019004	0.00211129	9.9e-19	12	54395082	rs12300425	T	G	-0.0036	0.0145	0.8018
rs75505823	12	57540956	G	T	0.931748	0.0249231	0.00412414	1.9e-10	12	57540956	rs75505823	T	G	0.0093	0.0387	0.8109
rs17733713	12	63096946	G	A	0.89532	-0.019567	0.00340146	5.3e-10	12	63096946	rs17733713	A	G	-0.0185	0.0237	0.435
rs2218069	12	65755543	A	G	0.320502	0.0141744	0.00223618	3.5e-09	12	65755543	rs2218069	A	G	0.0123	0.0151	0.4166
rs4077464	12	65940681	T	C	0.982535	-0.0618333	0.00808117	3.8e-14	12	65940681	rs4077464	T	C	-0.0569	0.0558	0.3082
rs11175835	12	65995687	G	A	0.287007	0.0250423	0.00230372	2.4e-28	12	65995687	rs11175835	A	G	-0.0225	0.0161	0.1641
rs10878312	12	66048267	C	G	0.235489	0.0213553	0.00245607	2.5e-18	12	66048267	rs10878312	C	G	0.0276	0.017	0.1044
rs1871674	12	66348134	T	A	0.800416	-0.0258041	0.0026072	9.2e-25	12	66348134	rs1871674	A	T	0.0119	0.0175	0.4976
rs10878984	12	69828534	C	T	0.654977	0.012187	0.0021984	1.9e-09	12	69828534	rs10878984	T	C	0.0131	0.0152	0.3902
rs4761402	12	78221974	T	C	0.656057	0.0194544	0.00219402	4.5e-20	12	78221974	rs4761402	T	C	-0.0052	0.0149	0.7294
rs4842700	12	90351662	A	G	0.204566	-0.0409861	0.00258146	3.2e-63	12	90351662	rs4842700	A	G	-0.0199	0.0184	0.279
rs76016857	12	90420680	A	T	0.95171	0.0293516	0.00485409	2e-09	12	90420680	rs76016857	A	T	0.0277	0.0314	0.3779
rs10858956	12	90514078	C	G	0.20918	-0.0364237	0.00255754	1.8e-50	12	90514078	rs10858956	C	G	-0.0028	0.0174	0.8737
rs55849728	12	90533915	C	T	0.598727	-0.0547485	0.00212321	6.7e-157	12	90533915	rs55849728	T	C	0.009	0.0146	0.5382
rs10777536	12	94120732	G	A	0.488147	-0.0163049	0.00208998	4.8e-13	12	94120732	rs10777536	A	G	-0.023	0.0143	0.1077
rs61361629	13	100265404	T	C	0.900712	-0.0204093	0.0034989	1e-09	13	100265404	rs61361629	T	C	0.0039	0.0243	0.8737
rs892254	13	100608335	G	C	0.198769	0.0232164	0.00261589	2.1e-20	13	100608335	rs892254	C	G	-0.0167	0.0187	0.3719
rs1966662	13	110454702	G	T	0.668982	0.0229865	0.00222524	7.7e-27	13	110454702	rs1966662	T	G	0.002	0.0152	0.8942
rs912387	13	22185794	C	G	0.438735	-0.0119943	0.002122	4.8e-09	13	22185794	rs912387	C	G	-0.015	0.0156	0.3358
rs9509989	13	22643566	T	G	0.120733	-0.0199538	0.00323423	5.3e-11	13	22643566	rs9509989	T	G	0.0122	0.0212	0.565
rs8002850	13	22811940	G	A	0.665697	0.0313306	0.00221469	4.6e-49	13	22811940	rs8002850	A	G	0.0118	0.0161	0.465
rs9316971	13	22980191	T	C	0.29411	-0.0168299	0.00232154	1.6e-12	13	22980191	rs9316971	T	C	-0.0331	0.0167	0.0467
rs7329483	13	24242801	A	G	0.118679	0.0241063	0.00325054	4.1e-15	13	24242801	rs7329483	A	G	-0.0251	0.0219	0.2518
rs75439322	13	24828850	G	A	0.910249	-0.0383681	0.00365922	6.5e-27	13	24828850	rs75439322	A	G	0.0347	0.0255	0.174
rs9580924	13	24871092	G	A	0.89996	0.0236556	0.00348178	3e-13	13	24871092	rs9580924	A	G	0.0049	0.0241	0.8399
rs9652258	13	37476123	G	C	0.761014	-0.0189177	0.00245487	9.7e-16	13	37476123	rs9652258	C	G	-0.0095	0.017	0.5783
rs17061453	13	41184358	A	T	0.958881	-0.0426284	0.00527623	4e-15	13	41184358	rs17061453	A	T	-0.0161	0.0376	0.6687
rs9594738	13	42952145	C	T	0.512755	0.0519436	0.00209069	6.6e-145	13	42952145	rs9594738	T	C	-0.0022	0.0143	0.8769
rs11840862	13	42956463	A	G	0.293846	0.0513546	0.00229402	6.1e-118	13	42956463	rs11840862	A	G	0.0004	0.0154	0.9772
rs117543324	13	43153869	A	T	0.968621	-0.0570335	0.00614772	2.5e-21	13	43153869	rs117543324	A	T	-0.0235	0.0447	0.5989
rs346592	13	43167513	A	G	0.825907	0.0175208	0.00276028	1.9e-11	13	43167513	rs346592	A	G	0.0157	0.0187	0.4017
rs11618401	13	43555803	T	C	0.512323	-0.014084	0.00209706	4.3e-11	13	43555803	rs11618401	T	C	0.0094	0.0144	0.5159
rs3118906	13	51106788	G	A	0.721985	-0.0272393	0.00233064	7.4e-33	13	51106788	rs3118906	A	G	0.0104	0.0158	0.5085
rs1239705	13	51152422	A	G	0.461746	0.0183924	0.00210204	1.4e-19	13	51152422	rs1239705	A	G	0.0053	0.0143	0.7133
rs2296028	13	52345637	G	C	0.825974	0.0186437	0.00276494	3.7e-11	13	52345637	rs2296028	C	G	0.0186	0.0195	0.3395
rs34375635	13	94015805	G	A	0.932977	-0.0336496	0.00424605	2.6e-18	13	94015805	rs34375635	A	G	0.0029	0.0296	0.9232
rs72640504	13	94066952	T	C	0.989225	0.111914	0.0105012	4e-28	13	94066952	rs72640504	T	C	-0.067	0.086	0.4356
rs4771320	13	99559135	C	T	0.221655	0.0385993	0.00251568	9.9e-58	13	99559135	rs4771320	T	C	0.0151	0.0172	0.3781
rs7998317	13	99586238	C	T	0.300799	0.0378023	0.00227802	2.3e-66	13	99586238	rs7998317	T	C	0.0092	0.0156	0.5579
rs62007686	14	103899344	A	G	0.655215	0.0436142	0.00220153	2.1e-91	14	103899344	rs62007686	A	G	0.0438	0.0149	0.003306
rs75837874	14	103975472	G	T	0.872055	0.0385635	0.00313335	3.2e-34	14	103975472	rs75837874	T	G	-0.0537	0.021	0.01062
rs7140558	14	104018651	A	G	0.713487	-0.0186528	0.00232671	2.7e-16	14	104018651	rs7140558	A	G	0.0095	0.0163	0.5602
rs861528	14	104182998	C	T	0.748588	0.0190658	0.00241417	4.7e-17	14	104182998	rs861528	T	C	-0.0019	0.0166	0.9103
rs55633823	14	105954705	C	T	0.748526	-0.0172207	0.00242398	3.4e-14	14	105954705	rs55633823	T	C	-0.0379	0.0221	0.08728
rs1042704	14	23312594	G	A	0.785673	0.0289553	0.00255148	5.6e-30	14	23312594	rs1042704	A	G	-0.0334	0.0184	0.0698
rs7155348	14	35216854	T	C	0.634021	-0.0184732	0.00218519	1.4e-16	14	35216854	rs7155348	T	C	0.0101	0.0152	0.5038
rs13379337	14	35224430	C	A	0.511658	-0.0243281	0.00210103	2.8e-30	14	35224430	rs13379337	A	C	0.0039	0.0143	0.7873
rs56996825	14	35312132	G	T	0.400793	-0.019994	0.0021453	2.3e-19	14	35312132	rs56996825	T	G	-0.0192	0.0145	0.1841
rs35265117	14	35334328	C	T	0.802601	0.0192806	0.00263324	2.1e-13	14	35334328	rs35265117	C	G	-0.0004	0.0485	0.993
rs113321876	14	35362139	G	A	0.626896	-0.0193747	0.00217463	1.8e-18	14	35362139	rs113321876	A	G	-0.0041	0.0152	0.7876
rs8004237	14	35420372	C	G	0.507797	-0.0205943	0.00209238	1.7e-21	14	35420372	rs8004237	C	G	-0.0079	0.0142	0.5792
rs12323717	14	51154362	A	G	0.637527	-0.0165738	0.002193	1.7e-14	14	51154362	rs12323717	A	G	-0.0249	0.0153	0.1044
rs1570255	14	53151145	G	C	0.898665	0.0210601	0.0034927	1.4e-10	14	53151145	rs1570255	C	G	-0.0394	0.0231	0.08862
rs71422098	14	53154909	A	G	0.892138	0.021212	0.00340131	1.4e-10	14	53154909	rs71422098	A	G	0.0173	0.0236	0.4637
rs7143361	14	53773525	G	A	0.674734	0.0195628	0.00223053	1.3e-19	14	53773525	rs7143361	A	G	0.0042	0.0153	0.7815
rs210374	14	54155963	A	T	0.266769	-0.0144396	0.00236796	1.6e-10	14	54155963	rs210374	A	T	-0.0495	0.016	0.001992
rs35107139	14	54419106	A	C	0.595791	-0.0635749	0.00220355	9.3e-196	14	54419106	rs35107139	A	C	0.0038	0.0162	0.8131
rs10130587	14	54419110	G	C	0.595496	-0.0634308	0.00222431	7.3e-194	14	54419110	rs10130587	C	G	-0.005	0.0167	0.7658
rs7153662	14	54435049	A	G	0.484893	0.0476138	0.00221116	1.7e-110	14	54435049	rs7153662	A	G	0.0127	0.0186	0.4937
rs56312905	14	54437832	G	T	0.16684	0.0371617	0.00286849	1.9e-41	14	54437832	rs56312905	T	G	0.0156	0.021	0.4578
rs61984763	14	54489089	T	C	0.789724	0.0167886	0.0025758	2.6e-12	14	54489089	rs61984763	T	C	0.0091	0.0177	0.6072
rs8014133	14	61104738	A	G	0.0982625	0.0279732	0.00351824	3.1e-16	14	61104738	rs8014133	A	G	-0.0112	0.0239	0.6405
rs150138734	14	61561844	T	C	0.939104	0.0341483	0.00506385	3.2e-11	14	61561844	rs150138734	T	C	-0.0524	0.0503	0.2971
rs2767365	14	68607023	G	C	0.162118	-0.0164242	0.00284285	3.8e-10	14	68607023	rs2767365	C	G	-0.0105	0.0188	0.5779
rs6573817	14	68617269	G	A	0.169416	-0.021074	0.00279435	2.9e-15	14	68617269	rs6573817	A	G	-0.0092	0.0184	0.6161
rs1958113	14	68637906	A	T	0.160295	-0.019044	0.0028584	1.8e-12	14	68637906	rs1958113	A	T	0.0106	0.0188	0.5746
rs876403	14	75602834	A	T	0.523712	-0.0158684	0.00209074	3.6e-15	14	75602834	rs876403	A	T	0.0044	0.0142	0.7592
rs75663481	14	75787011	A	G	0.711305	-0.0224875	0.00238133	6.8e-22	14	75787011	rs75663481	A	G	0.0095	0.0185	0.607
rs72703614	14	89860386	G	A	0.783803	-0.0158282	0.00254476	1.5e-11	14	89860386	rs72703614	A	G	0.0258	0.0172	0.1331
rs1286075	14	91446796	C	T	0.826725	-0.0326471	0.0027682	2.6e-36	14	91446796	rs1286075	T	C	-0.0091	0.0179	0.6105
rs1133441	14	92435065	T	A	0.667435	-0.0132498	0.00222154	1.4e-09	14	92435065	rs1133441	A	T	-0.0282	0.0151	0.0616
rs1953535	14	95596279	G	A	0.911829	0.0265895	0.00368971	5.3e-14	14	95596279	rs1953535	A	G	-0.0435	0.0252	0.08463
rs7170637	15	22969232	G	A	0.839709	0.0172789	0.00284687	1.5e-09	15	22969232	rs7170637	A	G	-0.0109	0.0229	0.6349
rs74710884	15	30086023	T	C	0.936457	0.0255473	0.00428665	6e-10	15	30086023	rs74710884	T	C	0.0391	0.0315	0.2155
rs61998565	15	47665185	G	A	0.85596	0.0180872	0.00297962	4.7e-10	15	47665185	rs61998565	A	G	-0.0179	0.022	0.4169
rs3759809	15	51487352	T	G	0.72578	0.020846	0.00235689	8.8e-19	15	51487352	rs3759809	T	G	-0.0068	0.0161	0.6732
rs2899472	15	51516055	C	A	0.744368	-0.0387427	0.00239611	2.3e-60	15	51516055	rs2899472	A	C	0.0427	0.0163	0.008788
rs2414098	15	51537806	T	C	0.386574	-0.0380203	0.00215944	1.8e-75	15	51537806	rs2414098	T	C	-0.0185	0.0146	0.2034
rs7168331	15	51620983	G	C	0.61539	-0.0167653	0.00215557	4.8e-16	15	51620983	rs7168331	C	G	-0.0013	0.0147	0.9273
rs72732986	15	52382477	T	G	0.922163	-0.0247911	0.0038947	7.9e-11	15	52382477	rs72732986	T	G	-0.0468	0.032	0.1433
rs56259139	15	62747770	C	T	0.90631	0.0229977	0.00360607	1.2e-10	15	62747770	rs56259139	T	C	-0.0503	0.025	0.04477
rs17184382	15	63792486	A	C	0.573908	0.0192413	0.00211383	5.7e-22	15	63792486	rs17184382	A	C	0.0152	0.0145	0.2949
rs191927852	15	65785697	G	T	0.98091	0.0570834	0.00773747	3.5e-14	15	65785697	rs191927852	T	G	-0.135	0.0703	0.05487
rs72741014	15	67151257	T	C	0.80347	-0.0177939	0.00264369	2.3e-11	15	67151257	rs72741014	T	C	0.0005	0.0187	0.9771
rs10438354	15	67336207	C	G	0.64906	-0.0153085	0.00223612	3.1e-12	15	67336207	rs10438354	C	G	0.008	0.0167	0.6329
rs12592259	15	70546411	T	C	0.887736	-0.0259961	0.00334421	6.9e-15	15	70546411	rs12592259	T	C	-0.0433	0.0236	0.06611
rs1706708	15	70552313	G	A	0.672692	0.0307679	0.00223602	3.3e-49	15	70552313	rs1706708	A	G	-0.0187	0.0156	0.2317
rs34003015	15	70620476	C	T	0.962896	0.0371313	0.00554597	4.9e-12	15	70620476	rs34003015	T	C	-0.0412	0.0533	0.4398
rs12441130	15	74234902	T	C	0.515173	0.0126142	0.00209096	1.2e-09	15	74234902	rs12441130	T	C	0.0243	0.0143	0.08808
rs11072526	15	75432517	T	C	0.256989	-0.014357	0.0023955	6.2e-11	15	75432517	rs11072526	T	C	-0.0138	0.0162	0.3946
rs12593629	15	77853736	A	G	0.315963	-0.0139517	0.00226309	2.3e-10	15	77853736	rs12593629	A	G	-0.0098	0.0155	0.5258
rs6496586	15	85540767	G	A	0.81779	-0.0196378	0.00272784	5e-12	15	85540767	rs6496586	A	G	0.0213	0.019	0.264
rs7167692	15	85660184	T	C	0.947576	0.0537914	0.00469724	1.2e-32	15	85660184	rs7167692	T	C	-0.0087	0.032	0.785
rs11632673	15	91070544	A	G	0.450522	-0.0244013	0.00210755	1.2e-35	15	91070544	rs11632673	A	G	0.004	0.0148	0.7871
rs4299103	15	93588264	G	C	0.559301	0.0160674	0.0022372	2.7e-12	15	93588264	rs4299103	C	G	0.0363	0.0195	0.06273
rs7181724	15	94551607	A	G	0.56842	0.0147251	0.00213647	1.9e-13	15	94551607	rs7181724	A	G	0.0071	0.0146	0.6281
rs16976004	15	96582997	C	G	0.810231	-0.016086	0.00272511	1.6e-09	15	96582997	rs16976004	C	G	0.0058	0.0184	0.7522
rs4988483	16	1129010	C	A	0.942877	-0.0389041	0.00460207	1.5e-17	16	1129010	rs4988483	A	C	0.0342	0.0542	0.5285
rs34435227	16	1533220	A	G	0.560118	0.0133394	0.00211594	6.9e-13	16	1533220	rs34435227	A	G	-0.0175	0.0149	0.241
rs71382581	16	18928466	T	C	0.911842	-0.023129	0.00372409	1.3e-10	16	18928466	rs71382581	T	C	-0.0269	0.0247	0.2752
rs34123233	16	2144299	T	G	0.819729	-0.0257364	0.00272411	1.7e-22	16	2144299	rs34123233	T	G	-0.0036	0.019	0.8516
rs4783443	16	22226993	C	A	0.918486	-0.0275361	0.00381237	1.2e-13	16	22226993	rs4783443	A	C	0.0323	0.0257	0.2084
rs5735	16	23200848	T	C	0.691133	0.0181528	0.00226691	4.6e-15	16	23200848	rs5735	T	C	-0.0059	0.0157	0.7072
rs71383766	16	30930233	C	T	0.572314	-0.0178881	0.00217435	2.4e-17	16	30930233	rs71383766	T	C	0.0265	0.0163	0.1044
rs117208012	16	347063	C	T	0.978971	0.0951165	0.0072697	2e-41	16	347063	rs117208012	T	C	0.0337	0.0751	0.6538
rs2301522	16	359953	A	G	0.336589	0.0277694	0.00221226	8.2e-41	16	359953	rs2301522	A	G	0.0135	0.015	0.3655
rs77256800	16	3959911	T	C	0.932427	0.0260106	0.00428593	4.9e-12	16	3959911	rs77256800	T	C	0.0494	0.0424	0.244
rs710893	16	4014964	A	G	0.154523	-0.0247942	0.00288503	2.7e-19	16	4014964	rs710893	A	G	0.0201	0.0202	0.3179
rs71378512	16	410178	G	A	0.952861	0.0988047	0.00545443	4.6e-77	16	410178	rs71378512	A	G	0.0036	0.0477	0.9399
rs8052826	16	4425528	A	G	0.211316	0.0184003	0.0025675	4.6e-12	16	4425528	rs8052826	A	G	0.0047	0.018	0.7951
rs4786488	16	4442527	C	T	0.274645	0.0143967	0.00234304	3.6e-09	16	4442527	rs4786488	T	C	-0.0233	0.0161	0.1466
rs933561	16	49874676	A	G	0.653192	0.0163967	0.00219461	2.2e-14	16	49874676	rs933561	A	G	0.0286	0.0151	0.05939
rs59302410	16	50705254	C	T	0.988072	-0.0906632	0.0100497	1.8e-19	16	50705254	rs59302410	T	C	-0.1039	0.0687	0.1309
rs1564981	16	50986308	G	A	0.546165	0.018635	0.00209878	1.1e-20	16	50986308	rs1564981	A	G	-0.0012	0.0144	0.9329
rs140144628	16	51025426	G	C	0.990453	-0.091283	0.0114439	2.6e-15	16	51025426	rs140144628	C	G	0.2571	0.1109	0.02037
rs62028332	16	51025468	G	A	0.852957	-0.0485004	0.0031081	5.4e-62	16	51025468	rs62028332	A	G	0.0141	0.0233	0.5447
rs4785495	16	51066965	C	T	0.51223	0.0157711	0.00211267	4.5e-15	16	51066965	rs4785495	T	C	-0.0019	0.015	0.9012
rs149685227	16	51186224	G	A	0.976599	0.0578285	0.00728432	4.1e-15	16	51186224	rs149685227	A	G	-0.0617	0.0612	0.3132
rs2052285	16	51188432	G	A	0.391512	0.0249968	0.00213753	2.9e-34	16	51188432	rs2052285	A	G	-0.0228	0.0154	0.1382
rs2052354	16	51423945	A	G	0.261774	-0.0216327	0.00238296	3e-21	16	51423945	rs2052354	A	G	-0.0285	0.0163	0.0811
rs2647978	16	51624129	C	A	0.707552	0.0157973	0.00229139	2.2e-13	16	51624129	rs2647978	A	C	-0.0107	0.0166	0.519
rs35392886	16	51733063	C	G	0.374584	0.0197534	0.00215073	2.7e-22	16	51733063	rs35392886	C	G	-0.0291	0.0151	0.05483
rs7191269	16	51784918	A	G	0.596959	0.0337215	0.00212521	9.4e-62	16	51784918	rs7191269	A	G	-0.0093	0.0148	0.5312
rs9935845	16	51847798	G	A	0.466791	-0.0313869	0.00213946	3.3e-54	16	51847798	rs9935845	A	G	-0.0023	0.0163	0.887
rs72805220	16	51903981	C	A	0.932224	0.0667623	0.0042119	3.3e-60	16	51903981	rs72805220	A	C	0.0419	0.0324	0.1962
rs12600060	16	54101461	G	T	0.752858	0.0198229	0.00249538	8.1e-14	16	54101461	rs12600060	T	G	-0.0035	0.0178	0.8462
rs12933070	16	54975735	T	G	0.223603	-0.0193353	0.00252129	9e-16	16	54975735	rs12933070	T	G	-0.0153	0.0187	0.412
rs12149673	16	55059130	A	G	0.6959	-0.0288559	0.00227709	4.5e-37	16	55059130	rs12149673	A	G	-0.0048	0.0158	0.7625
rs12918462	16	55127191	T	C	0.933453	-0.0385501	0.00420052	8.6e-21	16	55127191	rs12918462	T	C	0.0057	0.0287	0.8435
rs114934911	16	67310543	C	T	0.96995	0.0772166	0.00610555	1.5e-40	16	67310543	rs114934911	T	C	0.031	0.0435	0.4766
rs74615093	16	69122043	G	A	0.919442	-0.0246351	0.00384115	5.7e-11	16	69122043	rs74615093	A	G	-0.0261	0.0278	0.3473
rs11643240	16	69635916	A	G	0.732191	0.016673	0.00235669	1.8e-13	16	69635916	rs11643240	A	G	0.012	0.016	0.4542
rs7197197	16	72911406	G	A	0.416482	-0.0139025	0.00212724	1.6e-11	16	72911406	rs7197197	A	G	0.0152	0.0151	0.316
rs2716579	16	74087814	C	T	0.64396	0.0263894	0.00253865	2.5e-27	16	74087814	rs2716579	T	C	0.0016	0.0223	0.9434
rs7186061	16	80934495	A	C	0.150889	-0.0172731	0.00291251	4.6e-10	16	80934495	rs7186061	A	C	-0.0104	0.0229	0.6505
rs12932885	16	81579923	C	T	0.500673	0.0252506	0.00209064	4.3e-37	16	81579923	rs12932885	T	C	0.0049	0.0144	0.7314
rs8044524	16	81603771	G	A	0.397232	0.0203394	0.0021345	2.6e-26	16	81603771	rs8044524	A	G	-0.0032	0.0145	0.8246
rs4889341	16	81604251	T	C	0.405201	0.0211398	0.00212521	9.2e-27	16	81604251	rs4889341	T	C	-0.0085	0.0146	0.5612
rs8045614	16	81609298	A	G	0.350204	0.0191097	0.0021925	9.8e-23	16	81609298	rs8045614	A	G	-0.0079	0.0148	0.5933
rs4889345	16	81613122	T	G	0.321934	0.019645	0.00227788	7.8e-21	16	81613122	rs4889345	T	G	0.0102	0.0154	0.5068
rs10514617	16	86686972	T	C	0.838178	0.0284551	0.0028528	2.8e-26	16	86686972	rs10514617	T	C	-0.0203	0.0198	0.3046
rs4843418	16	86689335	G	C	0.715444	0.0173319	0.00233092	3.7e-15	16	86689335	rs4843418	C	G	-0.0218	0.0159	0.1706
rs299938	16	86694417	A	G	0.766191	-0.0199662	0.00246869	1.7e-17	16	86694417	rs299938	A	G	0.0141	0.0168	0.4024
rs899245	16	86699767	T	A	0.78308	-0.0224029	0.00253309	3.8e-21	16	86699767	rs899245	A	T	-0.0147	0.0174	0.3975
rs12918331	16	86700865	T	G	0.740702	-0.0194216	0.00238173	2.4e-19	16	86700865	rs12918331	T	G	0.0167	0.0163	0.3064
rs7203324	16	86701426	C	T	0.787071	-0.0224682	0.00256523	4e-21	16	86701426	rs7203324	T	C	-0.0019	0.0177	0.9144
rs28594464	16	86704864	C	T	0.810947	0.0256878	0.00268225	6.5e-26	16	86704864	rs28594464	T	C	0.002	0.0183	0.913
rs388466	16	86708741	G	A	0.681084	0.0284249	0.00225137	1.1e-41	16	86708741	rs388466	A	G	-0.021	0.0154	0.1744
rs68110026	16	86718579	G	C	0.914496	0.0229677	0.00374085	2e-09	16	86718579	rs68110026	C	G	-0.0221	0.0273	0.4188
rs4081747	16	87100746	G	T	0.377591	0.0157667	0.0021692	3.3e-12	16	87100746	rs4081747	T	G	-0.0187	0.0152	0.2188
rs112898929	16	88298795	T	A	0.920325	0.0256215	0.00391642	2.5e-12	16	88298795	rs112898929	A	T	-0.0057	0.0362	0.875
rs4782351	16	88466424	A	G	0.387834	0.0156034	0.00214376	5.7e-13	16	88466424	rs4782351	A	G	0.0109	0.0149	0.4628
rs11643303	16	88834014	A	C	0.883145	-0.0238566	0.00331258	1.1e-12	16	88834014	rs11643303	A	C	0.0235	0.0243	0.333
rs2272443	16	88854008	C	T	0.771638	0.0224558	0.00250338	2.7e-21	16	88854008	rs2272443	T	C	-0.0045	0.0172	0.7934
rs57696383	16	89572665	A	G	0.52229	0.0119153	0.00209027	1.3e-09	16	89572665	rs57696383	A	G	-0.007	0.0143	0.6259
rs9914258	17	10031642	C	T	0.558084	-0.0148971	0.00209647	1.1e-13	17	10031642	rs9914258	T	C	0.0158	0.0149	0.2869
rs515385	17	14401108	A	G	0.30859	0.0130087	0.00225518	5.4e-10	17	14401108	rs515385	A	G	0.0307	0.0155	0.04727
rs10459910	17	17136891	C	T	0.424675	0.014391	0.00210796	5e-12	17	17136891	rs10459910	T	C	0.0147	0.015	0.3274
rs7222984	17	20019694	A	C	0.389362	-0.0145773	0.00224304	9e-11	17	20019694	rs7222984	A	C	-0.0081	0.0147	0.5787
rs9898390	17	2177484	C	G	0.278035	-0.0471822	0.00232203	3.5e-98	17	2177484	rs9898390	C	G	0.0308	0.0159	0.05314
rs704	17	26694861	G	A	0.524607	0.0167692	0.00208243	3.9e-16	17	26694861	rs704	A	G	-0.0005	0.0145	0.9706
rs7222696	17	27697619	G	A	0.659572	0.0156731	0.00219867	2.7e-14	17	27697619	rs7222696	A	G	-0.0098	0.0151	0.5137
rs3760456	17	27948844	C	T	0.559939	0.0268571	0.00210039	3e-40	17	27948844	rs3760456	T	C	-0.0383	0.0145	0.008161
rs8080078	17	28195773	C	T	0.490295	-0.0219377	0.00208354	1e-26	17	28195773	rs8080078	T	C	0.0339	0.0146	0.02017
rs112797972	17	29886356	C	G	0.776189	0.0238489	0.00250723	2.1e-22	17	29886356	rs112797972	C	G	-0.0116	0.0179	0.5186
rs12951408	17	36913807	T	C	0.44108	0.0123018	0.00210562	1.5e-09	17	36913807	rs12951408	T	C	-0.0194	0.0147	0.1868
rs7213095	17	39940768	G	T	0.503363	-0.0125896	0.0022514	4.5e-10	17	39940768	rs7213095	T	G	-0.0076	0.0182	0.675
rs7217502	17	41801246	A	C	0.616189	-0.0427433	0.00216823	1.6e-96	17	41801246	rs7217502	A	C	0.0174	0.0149	0.2447
rs35590725	17	41818953	T	G	0.426891	-0.0290741	0.00210988	4.1e-45	17	41818953	rs35590725	T	G	-0.0035	0.0145	0.8081
rs2741856	17	41826839	G	C	0.918397	-0.0794023	0.00380357	1.7e-104	17	41826839	rs2741856	C	G	0.0025	0.0297	0.9334
rs190144	17	42164584	A	G	0.256006	0.0396692	0.00238823	2.8e-66	17	42164584	rs190144	A	G	0.0001	0.0163	0.9935
rs4436817	17	43091723	C	A	0.508913	-0.0185535	0.00209584	2.6e-20	17	43091723	rs4436817	A	C	-0.0128	0.0155	0.4098
rs3843738	17	43739194	A	G	0.52983	-0.0195325	0.00211866	2.3e-20	17	43739194	rs3843738	A	G	-0.0245	0.016	0.1273
rs10491140	17	43950976	G	T	0.77482	0.0257143	0.00249233	2.6e-26	17	43950976	rs10491140	T	G	-0.0393	0.0179	0.02802
rs2109984	17	46171099	T	G	0.203441	-0.0164339	0.00258601	1.3e-10	17	46171099	rs2109984	T	G	0.0163	0.0173	0.3462
rs78832434	17	48214490	C	G	0.962828	-0.0460458	0.00553727	1.6e-16	17	48214490	rs78832434	C	G	0.0823	0.0454	0.0698
rs1061237	17	48262775	A	T	0.971939	-0.0513019	0.00644343	1.8e-17	17	48262775	rs1061237	A	G	0.0137	0.0168	0.4143
rs2696264	17	48333349	G	A	0.773091	-0.0336823	0.00247917	5.4e-44	17	48333349	rs2696264	A	G	0.0009	0.0178	0.9598
rs6504675	17	48634357	T	C	0.61752	0.0130334	0.0021494	1.3e-09	17	48634357	rs6504675	T	C	-0.0068	0.0149	0.647
rs4427849	17	49198457	A	G	0.447488	-0.0153981	0.00210264	1.5e-13	17	49198457	rs4427849	A	G	0.0132	0.0153	0.3884
rs1367693	17	54187685	T	G	0.463927	-0.0247068	0.00208848	1.8e-31	17	54187685	rs1367693	T	G	0.0032	0.0142	0.8195
rs6505057	17	54499579	G	A	0.692307	0.0141682	0.00226429	2.7e-10	17	54499579	rs6505057	A	G	-0.0002	0.0156	0.9921
rs1012383	17	59196065	G	T	0.174911	0.0463513	0.00274163	1.4e-67	17	59196065	rs1012383	T	G	-0.026	0.0186	0.1617
rs8070692	17	59288406	T	G	0.834052	-0.0377066	0.00286487	4.2e-43	17	59288406	rs8070692	T	G	-0.0574	0.02	0.004139
rs35686232	17	59508427	A	G	0.802671	-0.0179895	0.0026296	1e-10	17	59508427	rs35686232	A	G	-0.0211	0.0185	0.2523
rs1558275	17	59636757	T	G	0.371453	-0.0128225	0.00217455	6.2e-09	17	59636757	rs1558275	T	G	0.0073	0.0148	0.625
rs11079480	17	60592751	A	G	0.409095	-0.012503	0.00211851	1.9e-09	17	60592751	rs11079480	A	G	-0.0251	0.0149	0.09183
rs17650301	17	62479273	A	C	0.706355	0.0183738	0.002283	2.4e-17	17	62479273	rs17650301	A	C	0.0094	0.0165	0.5711
rs9896306	17	63278038	C	A	0.727045	0.0283541	0.0023431	3.1e-35	17	63278038	rs9896306	A	C	0.0173	0.0157	0.2718
rs11869530	17	63549979	G	A	0.363793	-0.0269089	0.0021652	7.3e-40	17	63549979	rs11869530	A	G	0.0188	0.017	0.2674
rs11077711	17	66691183	C	T	0.766192	0.0170911	0.00247342	1.3e-12	17	66691183	rs11077711	T	C	-0.011	0.0171	0.5203
rs180067	17	67957774	G	C	0.319757	-0.013003	0.00222949	1.5e-09	17	67957774	rs180067	C	G	-0.002	0.0154	0.8971
rs56320441	17	69206119	T	C	0.912677	-0.0279397	0.00370006	6.2e-15	17	69206119	rs56320441	T	C	-0.015	0.0252	0.5524
rs34914463	17	7366619	T	C	0.86906	0.0214621	0.00308505	1.2e-12	17	7366619	rs34914463	T	C	-0.0275	0.0223	0.2186
rs56336971	17	738952	T	C	0.689897	0.0192312	0.00225234	1.1e-18	17	738952	rs56336971	T	C	-0.0206	0.0161	0.1996
rs2292852	17	75095242	G	A	0.617857	0.0143346	0.00214144	1.8e-11	17	75095242	rs2292852	A	G	0.0113	0.016	0.4821
rs1436138	17	75316880	A	G	0.639574	0.0196665	0.00217639	4.5e-22	17	75316880	rs1436138	A	G	-0.016	0.0151	0.2885
rs6258	17	7534678	C	T	0.992999	-0.102892	0.0127026	1.4e-16	17	7534678	rs6258	T	C	0.1067	0.0946	0.2594
rs34587622	17	75398498	C	T	0.887937	0.0200296	0.00329995	7.7e-10	17	75398498	rs34587622	T	C	-0.0142	0.027	0.5978
rs8080307	17	76858353	G	A	0.928944	-0.0266361	0.00405194	2.1e-11	17	76858353	rs8080307	A	G	0.033	0.0279	0.2368
rs35881190	17	76906367	C	T	0.651849	0.0167184	0.00220578	9.3e-16	17	76906367	rs35881190	T	C	-0.0277	0.0152	0.069
rs7212578	17	79394536	A	G	0.218699	-0.021686	0.0025303	3.6e-19	17	79394536	rs7212578	A	G	-0.0197	0.0183	0.2816
rs12945403	17	80004094	T	C	0.342704	0.0171079	0.00220826	7.9e-15	17	80004094	rs12945403	T	C	0.0077	0.0169	0.646
rs3751908	17	80529972	A	G	0.364674	-0.0204081	0.00216068	5.9e-21	17	80529972	rs3751908	A	G	0.022	0.0149	0.1401
rs72812052	17	838690	G	A	0.761485	0.0163272	0.00244804	4.5e-11	17	838690	rs72812052	A	G	0.0067	0.0171	0.6965
rs12938040	17	9032274	G	A	0.960011	-0.0366498	0.00532951	9.3e-13	17	9032274	rs12938040	A	G	-0.0324	0.0378	0.3922
rs56235417	17	9142846	G	C	0.836824	0.0327306	0.00282154	5.4e-33	17	9142846	rs56235417	C	G	-0.0053	0.0197	0.7874
rs2376600	17	928078	G	A	0.689341	0.032655	0.00225616	4e-51	17	928078	rs2376600	A	G	-0.0225	0.018	0.2112
rs644778	18	10042023	T	C	0.674635	0.0170697	0.00223331	2.6e-14	18	10042023	rs644778	T	C	0.0038	0.0152	0.8016
rs11875132	18	10348334	T	C	0.56286	0.0206752	0.00212346	4.3e-23	18	10348334	rs11875132	T	C	-0.0124	0.0146	0.3965
rs1296042	18	13711002	T	C	0.0865029	0.0473203	0.00372124	5.6e-40	18	13711002	rs1296042	T	C	-0.0059	0.025	0.8134
rs4635400	18	13719510	G	A	0.640457	0.0526902	0.00218128	2.8e-140	18	13719510	rs4635400	A	G	0.0158	0.0148	0.2837
rs4369779	18	20735408	T	C	0.211409	0.0206034	0.00256388	2.9e-17	18	20735408	rs4369779	T	C	-0.0006	0.0177	0.9747
rs61735998	18	34289285	G	T	0.974685	-0.0441542	0.00667928	4.3e-11	18	34289285	rs61735998	T	G	0.0388	0.0563	0.4914
rs12964248	18	42143586	A	T	0.722793	-0.0146535	0.00234005	1e-09	18	42143586	rs12964248	A	T	0.0021	0.016	0.8971
rs11659248	18	42907550	C	T	0.843852	0.0163367	0.00290543	2e-09	18	42907550	rs11659248	T	C	0.0175	0.02	0.3819
rs7504492	18	45606093	T	C	0.623909	-0.014698	0.0021668	1.4e-12	18	45606093	rs7504492	T	C	0.0274	0.0148	0.06441
rs2337106	18	46460903	C	G	0.48255	-0.0187273	0.00210775	3.6e-20	18	46460903	rs2337106	C	G	-0.0127	0.0146	0.3841
rs12967019	18	46474178	T	C	0.508029	-0.0176753	0.00212206	3.9e-18	18	46474178	rs12967019	T	C	-0.0023	0.015	0.8763
rs9952111	18	53453113	G	A	0.837867	0.0177668	0.00284275	2.9e-11	18	53453113	rs9952111	A	G	0.0206	0.0192	0.2837
rs72966926	18	57328396	G	A	0.870142	-0.0198601	0.00311648	4.3e-11	18	57328396	rs72966926	A	G	0.0055	0.0256	0.8308
rs35693910	18	57913965	G	A	0.731768	-0.0140548	0.00239708	6.4e-09	18	57913965	rs35693910	A	G	-0.0419	0.0169	0.01332
rs884205	18	60054857	A	C	0.252704	-0.0261596	0.00242543	8.4e-30	18	60054857	rs884205	A	C	-0.0233	0.0172	0.1761
rs17756073	18	60809783	A	G	0.697161	0.0145281	0.00228087	1.4e-11	18	60809783	rs17756073	A	G	-0.0156	0.0154	0.3102
rs56376587	18	77160235	A	C	0.51103	0.0148506	0.00212879	9.3e-14	18	77160235	rs56376587	A	C	0.0107	0.0178	0.55
rs78015143	18	77248691	G	A	0.901711	-0.0285075	0.00352602	3.4e-17	18	77248691	rs78015143	A	G	-0.0278	0.0255	0.2755
rs4148965	18	9109484	T	G	0.306427	-0.013638	0.00227141	2.2e-10	18	9109484	rs4148965	T	G	-0.0068	0.0155	0.6595
rs11668064	19	1169066	A	G	0.685535	0.0356519	0.00226055	1.2e-58	19	1169066	rs11668064	A	G	-0.0012	0.017	0.9415
rs10416087	19	1191288	T	C	0.691996	-0.0142058	0.00229872	7.7e-10	19	1191288	rs10416087	T	C	0.0275	0.0174	0.1144
rs384478	19	18146385	T	C	0.733133	-0.0178317	0.00239291	3e-14	19	18146385	rs384478	T	C	-0.0053	0.0184	0.7722
rs11670056	19	18589943	C	T	0.9241	0.0258698	0.00394516	3.5e-11	19	18589943	rs11670056	T	C	-0.0306	0.0283	0.279
rs11880992	19	2176403	G	A	0.591263	0.016953	0.0021265	4.1e-16	19	2176403	rs11880992	A	G	0.0014	0.0145	0.9219
rs4806862	19	2523781	G	T	0.671962	-0.0239498	0.00224096	3.1e-27	19	2523781	rs4806862	T	G	0.0136	0.016	0.3956
rs28626308	19	33517515	C	T	0.955353	-0.126087	0.00505748	7.3e-140	19	33517515	rs28626308	T	C	0.0298	0.0339	0.379
rs11881367	19	33551428	G	A	0.906514	-0.112692	0.00359574	3e-226	19	33551428	rs11881367	A	G	0.0361	0.0241	0.1337
rs12609177	19	33705455	A	G	0.743018	-0.0156522	0.00239191	8.6e-12	19	33705455	rs12609177	A	G	0.0118	0.0166	0.4775
rs60018147	19	3375572	A	G	0.87959	0.033176	0.00337198	7.4e-23	19	3375572	rs60018147	A	G	-0.059	0.0328	0.07164
rs67820526	19	4083916	G	A	0.820657	-0.0195704	0.00275656	8.3e-13	19	4083916	rs67820526	A	G	0.02	0.02	0.3172
rs28364580	19	41724885	G	A	0.751044	0.0251031	0.00244309	1.8e-26	19	41724885	rs28364580	A	G	-0.0151	0.0186	0.4187
rs4802111	19	41734059	C	T	0.541065	-0.0161938	0.00210052	1e-15	19	41734059	rs4802111	T	C	-0.0307	0.0144	0.03254
rs79371986	19	44338840	C	T	0.794773	-0.0156993	0.00258626	1.7e-09	19	44338840	rs79371986	T	C	0.028	0.0176	0.1105
rs8109532	19	45958294	A	G	0.687978	0.0181141	0.00228299	1.8e-15	19	45958294	rs8109532	A	G	0.0519	0.0165	0.001641
rs12373539	19	45971095	G	A	0.882674	0.0300454	0.00325909	1.1e-22	19	45971095	rs12373539	A	G	0.0061	0.0224	0.7853
rs314675	19	47196079	T	C	0.863784	0.0219674	0.00304642	1e-13	19	47196079	rs314675	T	C	0.069	0.0216	0.001375
rs10407062	19	57799618	T	C	0.546651	0.0148725	0.00210074	2.7e-13	19	57799618	rs10407062	T	C	0.003	0.0145	0.8349
rs11259979	19	8500051	C	T	0.693309	0.0141969	0.00227689	3.4e-10	19	8500051	rs11259979	T	C	-0.0065	0.0165	0.6942
rs116904359	19	957700	C	A	0.95251	-0.034374	0.00525366	1.7e-10	19	957700	rs116904359	A	C	-0.0598	0.0489	0.2215
rs117026974	20	10601745	C	T	0.938881	-0.0385805	0.00436499	8e-21	20	10601745	rs117026974	T	C	0.0258	0.0324	0.4264
rs35308216	20	10629525	T	C	0.917941	0.0667042	0.003806	4.9e-75	20	10629525	rs35308216	T	C	0.028	0.0278	0.3127
rs6108653	20	10629872	T	G	0.93175	0.0519128	0.00418597	1.5e-38	20	10629872	rs6108653	T	G	0.0206	0.029	0.4779
rs3790163	20	10647951	A	G	0.207278	0.0380113	0.0026374	1.6e-47	20	10647951	rs3790163	A	G	-0.0033	0.0204	0.8712
rs6134023	20	10741175	A	T	0.761219	0.0369697	0.00246849	9.2e-55	20	10741175	rs6134023	A	T	-0.0141	0.0173	0.4175
rs764213	20	10885445	T	C	0.540876	0.0232598	0.00210294	4e-27	20	10885445	rs764213	T	C	-0.0155	0.0144	0.281
rs7270518	20	11021643	A	G	0.94993	-0.0376754	0.00480759	2.8e-14	20	11021643	rs7270518	A	G	-0.0151	0.0334	0.6508
rs6040356	20	11091189	A	G	0.333231	0.0174293	0.00221716	6.3e-16	20	11091189	rs6040356	A	G	0.0198	0.015	0.1873
rs34952318	20	11177055	G	A	0.950515	0.076921	0.00488095	2.9e-59	20	11177055	rs34952318	A	G	0.0125	0.0481	0.7952
rs55716188	20	11227112	C	T	0.976523	0.0508498	0.00703338	1.8e-14	20	11227112	rs55716188	T	C	0.0453	0.0493	0.3581
rs6108881	20	11239243	T	C	0.270923	0.0168706	0.0023685	5.1e-14	20	11239243	rs6108881	T	C	0.005	0.0165	0.7637
rs7267752	20	17755245	T	C	0.915904	-0.0251917	0.00376663	1.5e-11	20	17755245	rs7267752	T	C	0.014	0.0256	0.5863
rs145077631	20	30117956	T	G	0.971603	-0.0436771	0.00667336	3.9e-11	20	30117956	rs145077631	T	G	-0.0035	0.0639	0.9566
rs819135	20	32847767	A	G	0.582206	0.0198145	0.00212029	9.5e-22	20	32847767	rs819135	A	G	-0.0257	0.0154	0.09585
rs12625149	20	33425812	G	T	0.628133	-0.0190649	0.00217111	1.2e-20	20	33425812	rs12625149	T	G	-0.0201	0.0151	0.1816
rs6120804	20	33623701	C	A	0.819054	-0.0274197	0.00272092	4.3e-26	20	33623701	rs6120804	A	C	-0.0247	0.0183	0.1761
rs2069945	20	33761837	C	G	0.474188	-0.0188444	0.00216312	7.6e-20	20	33761837	rs2069945	C	G	0.0012	0.0149	0.9335
rs211839	20	38475318	T	C	0.653091	0.0127999	0.00220079	7.8e-10	20	38475318	rs211839	T	C	0.008	0.0153	0.6021
rs6072221	20	39616593	T	C	0.884126	0.036988	0.00366135	1.2e-27	20	39616593	rs6072221	T	C	-0.034	0.0227	0.1329
rs17265513	20	39832628	T	C	0.800708	0.0341749	0.00261724	7.6e-45	20	39832628	rs17265513	T	C	-0.0272	0.0189	0.1515
rs835875	20	4203226	C	T	0.494597	-0.013175	0.00212014	3.8e-10	20	4203226	rs835875	T	C	0.0039	0.0153	0.7995
rs2868346	20	44547970	C	T	0.240776	0.0154253	0.0024414	2.9e-11	20	44547970	rs2868346	T	C	-0.0203	0.0165	0.2194
rs1206751	20	45576907	A	T	0.528754	-0.0181207	0.00210157	3.9e-19	20	45576907	rs1206751	A	T	0.0142	0.0142	0.3192
rs75146649	20	49192312	A	G	0.905263	0.0193437	0.00356982	5.3e-09	20	49192312	rs75146649	A	G	0.0252	0.0253	0.318
rs805769	20	5667459	T	C	0.594361	-0.0129023	0.002137	6e-12	20	5667459	rs805769	T	C	-0.0035	0.0152	0.8178
rs2209760	20	6364504	T	C	0.449678	0.0371487	0.00210681	4.7e-71	20	6364504	rs2209760	T	C	-0.0019	0.0143	0.8952
rs6054308	20	6472918	A	G	0.388126	-0.0200385	0.00215489	1.4e-19	20	6472918	rs6054308	A	G	-0.009	0.0145	0.5332
rs13043599	20	6755009	C	T	0.927809	-0.0417829	0.00404459	9.4e-26	20	6755009	rs13043599	T	C	-0.0344	0.0324	0.2879
rs2650976	20	6776498	C	T	0.65178	-0.0180117	0.00219913	1.3e-14	20	6776498	rs2650976	T	C	-0.0022	0.0153	0.8857
rs6054625	20	6936182	T	C	0.195623	0.0197286	0.00274174	1.1e-13	20	6936182	rs6054625	T	C	-0.036	0.0199	0.06969
rs6140183	20	7095113	A	G	0.741543	0.0194402	0.00240128	2.4e-18	20	7095113	rs6140183	A	G	0.0257	0.0171	0.1336
rs6117854	20	7551554	G	A	0.673674	0.0415636	0.00224706	4.2e-81	20	7551554	rs6117854	A	G	-0.0202	0.0156	0.1945
rs34031061	20	7593266	G	C	0.697058	0.0325518	0.00228009	6.3e-50	20	7593266	rs34031061	C	G	0.0127	0.0156	0.4125
rs2830913	21	28774023	G	A	0.557818	-0.0263704	0.00212257	1.3e-35	21	28774023	rs2830913	A	G	-0.0139	0.0145	0.3399
rs12482821	21	35560715	T	G	0.976449	-0.0654682	0.00716079	2.9e-22	21	35560715	rs12482821	T	G	-0.0334	0.0467	0.4747
rs8134775	21	35591826	T	C	0.800407	-0.0286174	0.00262691	8.7e-30	21	35591826	rs8134775	T	C	-0.0041	0.0178	0.8179
rs28451064	21	35593827	G	A	0.869025	0.0219937	0.00317606	1.5e-12	21	35593827	rs28451064	A	G	-0.0202	0.0231	0.3831
rs55787537	21	35717837	T	G	0.824511	0.0277373	0.00277598	1.8e-27	21	35717837	rs55787537	T	G	-0.0465	0.0195	0.01719
rs73203066	21	36429040	C	G	0.856835	-0.0193783	0.00299599	3.5e-12	21	36429040	rs73203066	C	G	-0.0046	0.0208	0.8271
rs7277882	21	36874438	G	A	0.563077	0.0185186	0.00211555	3.8e-19	21	36874438	rs7277882	A	G	0.0165	0.0143	0.2481
rs448332	21	37919151	C	T	0.0990452	-0.0310523	0.00352434	4e-22	21	37919151	rs448332	T	C	-0.0473	0.0239	0.04798
rs2836613	21	40047176	G	A	0.247658	-0.0303614	0.00244175	2.5e-38	21	40047176	rs2836613	A	G	0.0276	0.0166	0.09629
rs12165276	21	40330772	G	A	0.940236	-0.040157	0.00443892	2.2e-20	21	40330772	rs12165276	A	G	-0.0052	0.0296	0.8594
rs9982895	21	40343087	T	C	0.273784	0.0465712	0.00235573	9.4e-91	21	40343087	rs9982895	T	C	0.0085	0.0158	0.5914
rs4818988	21	46348764	A	T	0.49204	0.0177586	0.00223035	9.9e-16	21	46348764	rs4818988	A	T	0.017	0.0206	0.4112
rs59500178	21	47853157	A	G	0.455497	0.0125968	0.00210816	8.2e-10	21	47853157	rs59500178	A	G	-0.0027	0.0146	0.8533
rs2904552	22	18905964	C	T	0.89578	-0.0233085	0.00352541	7.6e-12	22	18905964	rs2904552	T	C	-0.0059	0.0305	0.8476
rs9606139	22	19679303	G	A	0.892005	0.122246	0.00343946	1.3e-295	22	19679303	rs9606139	A	G	-0.0081	0.0262	0.7564
rs5748404	22	19683382	C	G	0.74012	-0.0340798	0.0024298	9.2e-45	22	19683382	rs5748404	C	G	-0.0042	0.0178	0.8123
rs2298428	22	21982892	C	T	0.818131	0.0178885	0.00271495	5.9e-12	22	21982892	rs2298428	T	C	-0.068	0.0186	0.0002546
rs5844547	22	23460684	C	CT	0.715184	0.0133019	0.00232826	5.4e-09	22	23460684	rs5844547	CT	C	0.0184	0.016	0.2505
rs6005857	22	29146002	C	T	0.955193	0.0284315	0.00507761	3.8e-09	22	29146002	rs6005857	T	C	-0.0031	0.0334	0.9258
rs5762862	22	29252732	G	A	0.788492	0.0234807	0.00256723	1.9e-22	22	29252732	rs5762862	A	G	-0.0007	0.0171	0.9654
rs73388841	22	29255570	T	C	0.943428	0.0486055	0.0045406	9.6e-28	22	29255570	rs73388841	T	C	-0.0248	0.0308	0.4221
rs5762879	22	29286180	C	T	0.827345	0.0151569	0.00277527	1.2e-09	22	29286180	rs5762879	T	C	-0.0073	0.0186	0.696
rs11704898	22	29447111	C	T	0.590088	-0.0171117	0.00215885	1.3e-14	22	29447111	rs11704898	T	C	-0.0075	0.0146	0.6107
rs75337432	22	29733510	C	T	0.92125	0.0395155	0.00388654	1.3e-26	22	29733510	rs75337432	T	C	0.0001	0.0277	0.9964
rs41281637	22	30639993	C	T	0.992238	0.0915373	0.0119357	6.3e-15	22	30639993	rs41281637	T	C	-0.0398	0.0867	0.6465
rs6006426	22	30669883	G	A	0.459215	0.0136966	0.00210222	5.5e-13	22	30669883	rs6006426	A	G	0.0191	0.0146	0.1914
rs8142064	22	33174981	C	T	0.856272	0.0210513	0.00299092	2e-12	22	33174981	rs8142064	T	C	-0.0364	0.0202	0.07139
rs7078	22	36677914	A	G	0.693649	-0.0232588	0.00230565	2.1e-24	22	36677914	rs7078	A	G	0.0147	0.0167	0.3802
rs28430325	22	36829002	C	T	0.948661	-0.0359644	0.00478698	2.3e-15	22	36829002	rs28430325	T	C	0.0285	0.0328	0.385
rs4254591	22	38304858	G	T	0.657704	-0.0176222	0.00220588	4.7e-15	22	38304858	rs4254591	T	G	0.0218	0.015	0.146
rs5757133	22	38947835	C	T	0.713781	0.0254855	0.00231894	1.6e-32	22	38947835	rs5757133	T	C	-0.0287	0.0158	0.06927
rs5750643	22	39009017	A	G	0.691731	0.0243583	0.00226903	2.5e-31	22	39009017	rs5750643	A	G	0.0289	0.0157	0.06604
rs7290979	22	39044427	A	C	0.711436	0.0261582	0.00231848	3.1e-34	22	39044427	rs7290979	A	C	0.0219	0.0158	0.1649
rs139497	22	41640098	C	T	0.311837	-0.0194639	0.00227226	2.1e-21	22	41640098	rs139497	T	C	0.0112	0.0156	0.4708
rs1569414	22	45727565	T	G	0.739924	0.017623	0.00238084	7.7e-14	22	45727565	rs1569414	T	G	0.012	0.0159	0.4523
rs77114534	22	46101806	C	T	0.958222	-0.0412245	0.00527127	2.4e-15	22	46101806	rs77114534	T	C	-0.0724	0.0373	0.05225
rs9626436	22	46151121	C	T	0.871281	-0.0191863	0.00313182	8.4e-11	22	46151121	rs9626436	T	C	0.0106	0.0211	0.6148
rs145069606	22	50235192	A	G	0.878672	0.0255872	0.00321915	3.5e-16	22	50235192	rs145069606	A	G	0.0008	0.0218	0.9711
rs5770908	22	50877718	G	A	0.674593	0.0186065	0.00223703	4.3e-18	22	50877718	rs5770908	A	G	-0.0101	0.0156	0.5171
