# Supplementary material for: Identification of heel bone mineral density as a risk factor of Alzheimer’s disease by analyzing large-scale genome-wide association studies datasets
Source: Front Cell Dev Biol. 2023 Nov 30;11:1247067. doi: 10.3389/fcell.2023.1247067 (PMC10720361; doi:10.3389/fcell.2023.1247067)
Supplement: Supplementary file 3 [file Table4.XLSX]

## Sheet: Sheet1
Supplementary Table 4. 1037 of these 1362 genetic variants available in AD GWAS dataset
BMD									AD
SNP	CHR	BP	ALLELE1	ALLELE0	A1FREQ	BETA	SE	P_BOLT_LMM	#chrom	pos	ref	alt	rsids	nearest_genes	pval	mlogp	beta	sebeta	af_alt	af_alt_cases	af_alt_controls
rs139603701	1	2904634	A	G	0.983471	0.104629	0.00836482	1.9e-38	1	2988070	A	G	rs139603701	ACTRT2	0.652606	0.185349	-0.0273274	0.0607082	0.0130916	0.012579	0.0131105
rs3765971	1	8445360	C	T	0.341665	-0.0309501	0.00217647	1.8e-51	1	8385300	C	T	rs3765971	RERE	0.161644	0.79144	-0.0196841	0.0140645	0.634343	0.628652	0.634552
rs4846230	1	10608596	T	C	0.1753	0.0194683	0.00270914	6.5e-14	1	10548539	T	C	rs4846230	PEX14	0.921272	0.0356119	-0.00172565	0.0174606	0.817369	0.816324	0.817408
rs938295	1	16087260	C	T	0.833294	-0.029387	0.00278412	6.1e-25	1	15760765	C	T	rs938295	FBLIM1	0.0216546	1.66445	0.0348386	0.0151711	0.275914	0.281576	0.275706
rs848216	1	16271180	T	C	0.892318	-0.0387617	0.00333429	3.1e-31	1	15944685	T	C	rs848216	ZBTB17	0.250479	0.601228	0.0203499	0.0177081	0.178476	0.180934	0.178385
rs10917477	1	19861106	A	G	0.523478	-0.0138652	0.00207114	5.3e-12	1	19534612	A	G	rs10917477	CAPZB	0.275225	0.560312	0.0148014	0.0135655	0.504688	0.510171	0.504486
rs1772720	1	21905007	G	A	0.925795	-0.0298316	0.00397116	8.1e-15	1	21578514	G	A	rs1772720	ALPL	0.0201034	1.69673	-0.0493357	0.0212251	0.115384	0.111691	0.11552
rs1318236	1	21952024	C	T	0.50458	0.0218171	0.00207157	3e-27	1	21625531	C	T	rs1318236	RAP1GAP	0.350006	0.455925	-0.0126678	0.0135545	0.488351	0.483682	0.488523
rs60999980	1	22493090	G	A	0.911393	-0.0293901	0.00372058	9.8e-15	1	22166597	G	A	rs60999980	WNT4	0.503682	0.297844	0.0196068	0.0293204	0.0572166	0.058028	0.0571867
rs79364962	1	22531542	G	A	0.92542	0.0716648	0.00399846	4e-74	1	22205049	G	A	rs79364962	WNT4	0.175521	0.75567	-0.038078	0.0281086	0.0634397	0.060982	0.0635301
rs6684375	1	22706434	C	T	0.824388	-0.0631368	0.0027088	1.4e-126	1	22379941	C	T	rs6684375	ZBTB40	0.0925231	1.03375	0.0400082	0.0237827	0.0900047	0.0920151	0.0899307
rs4655059	1	22735906	A	C	0.510155	0.0416391	0.00215928	1.1e-88	1	22409413	A	C	rs4655059	ZBTB40	0.00576289	2.23936	-0.0378036	0.0136921	0.50561	0.498242	0.505882
rs4360494	1	38455891	G	C	0.446359	-0.0200841	0.0020785	3.2e-22	1	37990219	G	C	rs4360494	SF3A3	0.297586	0.526387	0.0143474	0.013774	0.589627	0.587692	0.589698
rs116784299	1	39944919	T	G	0.961004	-0.0317847	0.00534957	5.9e-10	1	39479247	T	G	rs116784299	MACF1	0.115821	0.936211	0.0953332	0.060623	0.0130513	0.0136753	0.0130283
rs61780429	1	41457693	T	A	0.782417	0.0209349	0.00250983	3.7e-19	1	40992021	T	A	rs61780429	CTPS1	0.486268	0.313124	0.0114487	0.0164432	0.21794	0.218015	0.217937
rs2810587	1	41973095	A	G	0.223002	-0.0159278	0.0025015	3.9e-11	1	41507424	A	G	rs2810587	HIVEP3	0.847147	0.0720412	-0.00279512	0.0145005	0.672786	0.673391	0.672764
rs728864	1	48530258	G	A	0.663636	-0.0127449	0.00218764	4.1e-09	1	48064586	G	A	rs728864	AL356289.1	0.774874	0.110769	0.00443261	0.0154983	0.256391	0.259113	0.256291
rs1777277	1	56992874	C	A	0.547257	0.0121385	0.00208121	1.3e-10	1	56527202	C	A	rs1777277	PLPP3	0.312998	0.504459	0.0136899	0.0135684	0.471527	0.474849	0.471404
rs11207707	1	61653843	G	C	0.927246	0.0287911	0.0040031	1.3e-12	1	61188171	G	C	rs11207707	NFIA	0.85475	0.0681608	0.00485548	0.0265238	0.0708159	0.0707305	0.070819
rs12760606	1	67100089	T	A	0.713581	0.020032	0.0022907	3.5e-18	1	66634406	T	A	rs12760606	SGIP1	0.543484	0.264813	0.00905124	0.0148979	0.293902	0.29313	0.29393
rs12119450	1	68404203	A	G	0.803631	-0.0185227	0.00260569	1.2e-13	1	67938520	A	G	rs12119450	GNG12	0.559374	0.252298	-0.0101835	0.0174444	0.185521	0.184479	0.185559
rs983034	1	68603586	C	T	0.606024	0.0279837	0.00210708	7.8e-45	1	68137903	C	T	rs983034	WLS	0.29533	0.529692	-0.0150267	0.014359	0.336603	0.33585	0.336631
rs2026749	1	68653489	T	G	0.516162	0.0347828	0.00207335	6.7e-64	1	68187806	T	G	rs2026749	WLS	0.812764	0.0900355	-0.0032108	0.0135556	0.490264	0.489913	0.490276
rs2566752	1	68656697	T	C	0.623942	-0.0385636	0.00213773	3.9e-73	1	68191014	T	C	rs2566752	WLS	0.750646	0.124565	0.00450326	0.0141706	0.353969	0.353715	0.353978
rs7554551	1	68665023	T	C	0.655644	-0.0275089	0.00216947	1.7e-36	1	68199340	T	C	rs7554551	WLS	0.527138	0.278076	0.00918716	0.0145279	0.322735	0.323634	0.322702
rs2566774	1	68694877	T	C	0.187969	0.0412901	0.00264287	1.2e-62	1	68229194	T	C	rs2566774	WLS	0.0373973	1.42716	-0.0389111	0.0186947	0.841937	0.838734	0.842054
rs277402	1	75188321	G	A	0.765963	-0.0146672	0.00243773	1.9e-09	1	74722637	G	A	rs277402	CRYZ	0.0481926	1.31702	0.0296176	0.0149912	0.28638	0.290511	0.286227
rs1325273	1	85332120	T	C	0.291046	0.0225622	0.00231022	1.5e-23	1	84866437	T	C	rs1325273	LPAR3	0.723522	0.140548	-0.00490177	0.0138564	0.59763	0.594844	0.597733
rs167365	1	89180845	C	G	0.38303	0.0177402	0.00212558	2e-16	1	88715162	C	G	rs167365	PKN2	0.00423994	2.37264	0.0428958	0.0149999	0.711252	0.718983	0.710967
rs11466587	1	92195086	G	A	0.916519	-0.0248768	0.0037565	1.6e-11	1	91729529	G	A	rs11466587	TGFBR3	0.935401	0.029002	-0.00176854	0.0218201	0.108033	0.109422	0.107982
rs284200	1	92239336	C	T	0.627553	0.0140808	0.00213644	2.9e-11	1	91773779	C	T	rs284200	TGFBR3	0.0563638	1.249	-0.0270969	0.0142002	0.354403	0.352182	0.354484
rs149753617	1	100047634	A	G	0.978804	0.0430186	0.00717349	3e-09	1	99582078	A	G	rs149753617	PALMD	0.183048	0.737436	0.115922	0.0870656	0.00631744	0.00668801	0.0063038
rs2488786	1	113010808	A	G	0.386253	0.011971	0.00213637	3.7e-09	1	112468186	A	G	rs2488786	WNT2B	0.939048	0.027312	-0.0010408	0.0136113	0.528013	0.52755	0.52803
rs3790608	1	113055023	G	A	0.849131	-0.0387882	0.00289248	2.3e-41	1	112512401	G	A	rs3790608	WNT2B	0.0373818	1.42734	0.0404685	0.0194413	0.14396	0.147751	0.14382
rs1006298	1	113061959	G	C	0.518173	-0.013089	0.00207446	2.3e-10	1	112519337	G	A	rs1006298	WNT2B	0.470979	0.326998	0.1009	0.139966	0.00260295	0.00269031	0.00259973
rs1006298	1	113061959	G	C	0.518173	-0.013089	0.00207446	2.3e-10	1	112519337	G	C	rs1006298	WNT2B	0.597371	0.223756	0.00712796	0.0134952	0.508603	0.51055	0.508531
rs12047028	1	119228871	A	G	0.865313	-0.0319492	0.00302347	5.7e-26	1	118686248	A	G	rs12047028	TBX15	0.331075	0.480074	-0.0165481	0.0170256	0.195412	0.194586	0.195442
rs113048062	1	119451543	T	TCA	0.532572	-0.0278864	0.0021337	4.6e-40	1	118908920	T	TCA	rs113048062	TBX15	0.0909034	1.04142	0.023175	0.0137078	0.563911	0.571112	0.563646
rs113048062	1	119451543	T	TCA	0.532572	-0.0278864	0.0021337	4.6e-40	1	118908920	T	TCACA	rs113048062	TBX15	0.438602	0.357929	-0.0310849	0.0401326	0.0307979	0.0299341	0.0308297
rs12048493	1	149927034	A	C	0.609833	-0.0176397	0.00215874	1.4e-17	1	149955122	A	C	rs12048493	OTUD7B	0.193465	0.713397	-0.0191303	0.0147112	0.324744	0.323237	0.3248
rs143634417	1	150748134	C	CTTATTTTATT	0.791233	0.015445	0.00255148	5.9e-10	1	150775658	C	CTTATT	rs143634417	CTSS	0.0359426	1.44439	-0.0301538	0.0143755	0.339186	0.33367	0.339389
rs143634417	1	150748134	C	CTTATTTTATT	0.791233	0.015445	0.00255148	5.9e-10	1	150775658	C	CTTATTTTATT	rs143634417	CTSS	0.134631	0.870855	0.0261951	0.0175091	0.188248	0.189932	0.188186
rs143634417	1	150748134	C	CTTATTTTATT	0.791233	0.015445	0.00255148	5.9e-10	1	150775658	C	CTTATTTTATTTTATT	rs143634417	CTSS	0.94737	0.0234806	-0.00715935	0.108458	0.00456349	0.00444218	0.00456796
rs607518	1	150954671	G	A	0.782247	0.0168176	0.00250131	6.6e-12	1	150982195	G	A	rs607518	ANXA9	0.133354	0.874993	0.0254889	0.0169812	0.202283	0.202845	0.202262
rs12411216	1	155164480	C	A	0.54147	-0.0154756	0.00206785	1.6e-14	1	155194689	A	C	rs12411216	THBS3	0.149578	0.825131	0.0197695	0.0137191	0.565453	0.56662	0.56541
rs945508	1	156907081	T	C	0.464013	-0.0123647	0.00206855	2.4e-09	1	156937289	T	C	rs945508	ARHGEF11	0.582101	0.235002	0.00751158	0.0136495	0.547767	0.552886	0.547579
rs10918630	1	162053508	T	C	0.318163	-0.0169284	0.00222442	3.9e-15	1	162083718	T	C	rs10918630	NOS1AP	0.3792	0.421132	-0.0127114	0.0144551	0.672587	0.670576	0.672661
rs10917872	1	163855956	G	A	0.53503	0.021053	0.00206787	1e-26	1	163886719	G	A	rs10917872	NUF2	0.400106	0.397825	-0.0114002	0.0135486	0.464018	0.461798	0.464099
rs10919387	1	170372435	C	T	0.481529	-0.0114434	0.00206688	1.1e-09	1	170403294	C	T	rs10919387	GORAB	0.019333	1.7137	0.0317612	0.0135787	0.489014	0.497277	0.488709
rs35363078	1	170683707	T	TA	0.534195	-0.0289188	0.0020792	3.8e-45	1	170714566	T	TA	rs35363078	PRRX1	0.0805471	1.09395	0.0236897	0.0135562	0.501175	0.503865	0.501076
rs10458358	1	172213404	G	A	0.78246	-0.030854	0.00250588	5.7e-37	1	172244264	G	A	rs10458358	DNM3	0.564471	0.248358	0.00974144	0.016906	0.201847	0.202223	0.201833
rs2586392	1	172254193	T	C	0.752705	-0.027327	0.00239142	4e-32	1	172285053	T	C	rs2586392	DNM3	0.992957	0.00306942	0.000135824	0.0153876	0.263558	0.264496	0.263523
rs17277932	1	172323134	G	A	0.858396	0.0229655	0.00297512	4.6e-15	1	172353994	G	A	rs17277932	DNM3	0.279561	0.553523	-0.0192312	0.0177852	0.177125	0.174535	0.17722
rs1609829	1	180909061	T	C	0.296681	0.0138773	0.00227277	2.6e-09	1	180939925	T	C	rs1609829	KIAA1614	0.00318515	2.49687	0.042178	0.0143011	0.650123	0.657206	0.649863
rs684527	1	183155482	C	A	0.706104	-0.0147533	0.00228202	1.8e-11	1	183186347	C	A	rs684527	LAMC2	0.561812	0.250409	0.00810413	0.0139689	0.385829	0.390198	0.385668
rs4418639	1	197359999	G	A	0.409463	0.0157165	0.00211507	4.6e-14	1	197390869	G	A	rs4418639	CRB1	0.170961	0.767102	-0.0194425	0.0142007	0.648794	0.64495	0.648936
rs12561995	1	197976444	A	G	0.806321	0.0175271	0.00261854	2.7e-12	1	198007314	A	G	rs12561995	LHX9	0.516934	0.286565	-0.0118158	0.018232	0.164475	0.164911	0.164458
rs537301220	1	200708068	A	AGCGGCGGCG	0.800444	0.0227597	0.00259953	2.1e-20	1	200738940	A	AGCGGCG	rs537301220	CAMSAP2	0.781628	0.107	-0.0179495	0.0647535	0.0113956	0.0113117	0.0113987
rs537301220	1	200708068	A	AGCGGCGGCG	0.800444	0.0227597	0.00259953	2.1e-20	1	200738940	A	AGCGGCGGCG	rs537301220	CAMSAP2	0.297844	0.526011	0.0156677	0.0150497	0.28322	0.28568	0.283129
rs1022463	1	201597947	T	C	0.805854	0.0183781	0.00261618	5.6e-13	1	201628819	T	C	rs1022463	NAV1	0.601037	0.221099	0.008687	0.0166128	0.212227	0.212861	0.212204
rs2993426	1	202165814	G	A	0.592964	0.0117281	0.00210377	3e-09	1	202196686	G	A	rs2993426	LGR6	0.147421	0.831442	0.0204648	0.0141263	0.359854	0.364923	0.359667
rs76330411	1	202210615	C	T	0.836073	0.015975	0.00282596	2.4e-09	1	202241487	C	T	rs76330411	LGR6	0.989416	0.00462103	-0.000267302	0.0201504	0.12964	0.131952	0.129555
rs7516171	1	210466932	C	T	0.823062	-0.0259665	0.00270379	2.2e-24	1	210293587	C	T	rs7516171	HHAT	0.509611	0.292761	-0.0105673	0.0160246	0.235211	0.232078	0.235326
rs2799098	1	218521609	G	A	0.178097	-0.0187868	0.002692	3.2e-13	1	218348267	G	A	rs2799098	TGFB2	0.657946	0.18181	0.00754522	0.0170417	0.800744	0.80206	0.800695
rs17514738	1	218988754	T	C	0.60336	0.02134	0.00210736	7.4e-24	1	218815412	T	C	rs17514738	LYPLAL1	0.222567	0.65254	0.0166525	0.0136526	0.427218	0.433504	0.426987
rs12134534	1	219926009	T	C	0.407654	-0.02479	0.00210082	9.6e-35	1	219752667	T	C	rs12134534	SLC30A10	0.535889	0.270925	-0.00838665	0.0135478	0.506687	0.505981	0.506713
rs4304588	1	221476976	C	T	0.593349	0.026689	0.00210742	6.4e-39	1	221303634	C	T	rs4304588	DUSP10	0.29075	0.53648	0.0144029	0.013633	0.439189	0.440095	0.439156
rs2609352	1	223184621	C	A	0.678236	0.0154503	0.00220976	3.2e-14	1	223011279	C	A	rs2609352	DISP1	0.408118	0.389214	-0.0119714	0.014472	0.327394	0.324448	0.327502
rs2246221	1	227075402	G	A	0.499503	-0.0167433	0.00206533	2.2e-17	1	226887701	G	A	rs2246221	PSEN2	0.0101583	1.99318	0.0350088	0.01362	0.486228	0.49577	0.485877
rs6672925	1	234738338	G	A	0.272377	0.0139517	0.00232926	3.4e-09	1	234602592	G	A	rs6672925	IRF2BP2	0.48268	0.316341	0.0105573	0.0150388	0.71721	0.717933	0.717184
rs1414660	1	240586695	C	T	0.8085	-0.090395	0.00261968	2.5e-279	1	240423395	C	T	rs1414660	FMN2	0.285994	0.543643	0.0216176	0.0202611	0.128251	0.130615	0.128164
rs114397473	1	240586978	A	T	0.982181	-0.120207	0.00795235	6.2e-54	1	240423678	A	T	rs114397473	FMN2	0.434239	0.362271	-0.0695197	0.0889046	0.00605946	0.00582555	0.00606807
rs142343894	1	240656550	G	C	0.996365	0.127399	0.0171442	1.1e-14	1	240493250	G	C	rs142343894	GREM2	0.246577	0.608048	0.256134	0.221052	0.00096656	0.00117313	0.000958957
rs4669522	2	10194192	T	C	0.204998	-0.0180462	0.00255621	1.9e-14	2	10054065	T	C	rs4669522	KLF11	0.1678	0.775208	0.0304007	0.0220406	0.894139	0.896327	0.894058
rs4666343	2	19870341	C	T	0.728389	0.0182931	0.00232615	5.5e-15	2	19670580	C	T	rs4666343	TTC32	0.525952	0.279054	0.0100876	0.0159061	0.239576	0.240906	0.239527
rs13002567	2	25465720	T	C	0.66651	-0.0193969	0.00218657	1.9e-19	2	25242851	T	C	rs13002567	DNMT3A	0.734037	0.134282	-0.00492392	0.0144923	0.318703	0.318216	0.31872
rs563406543	2	26101559	C	G	0.991656	0.0699528	0.0116591	1.2e-09	2	25878690	C	G	rs563406543	ASXL2	0.599254	0.222389	-0.03122	0.0594131	0.0135177	0.0131406	0.0135316
rs55815151	2	28819826	C	T	0.519069	-0.0149854	0.00207643	3.6e-13	2	28596959	C	T	rs55815151	PLB1	0.00502771	2.29863	0.0384297	0.0136992	0.549866	0.557768	0.549576
rs12714240	2	28941150	G	A	0.358415	0.0229243	0.00215324	2.9e-28	2	28718284	G	A	rs12714240	PPP1CB	0.393397	0.405169	0.0118301	0.0138612	0.608573	0.608941	0.60856
rs10490046	2	40630678	A	C	0.781053	0.0305675	0.00249583	1.6e-35	2	40403538	A	C	rs10490046	SLC8A1	0.550784	0.259019	-0.00837923	0.0140453	0.372614	0.373825	0.372569
rs7584710	2	40909333	C	A	0.63761	-0.0227062	0.00214261	7.6e-27	2	40682193	C	A	rs7584710	SLC8A1	0.692877	0.159344	-0.0055813	0.0141315	0.351914	0.353916	0.35184
rs11887431	2	42267462	C	T	0.765066	-0.0522198	0.00244643	5e-107	2	42040322	C	T	rs11887431	PKDCC	0.827185	0.0823975	-0.00329895	0.0151111	0.280646	0.280232	0.280661
rs79964014	2	42270727	A	G	0.869345	0.0437803	0.00306384	1.2e-50	2	42043587	A	G	rs79964014	PKDCC	0.622963	0.205538	0.0130229	0.0264879	0.0700864	0.0709866	0.0700533
rs665783	2	45881297	G	A	0.697811	0.0217937	0.00224603	7.2e-24	2	45654158	G	A	rs665783	PRKCE	0.513096	0.289801	-0.0107668	0.0164623	0.218521	0.214924	0.218653
rs11892759	2	54170339	A	G	0.888892	0.0264782	0.00328641	5.7e-18	2	53943202	A	G	rs11892759	PSME4	0.899799	0.0458547	0.00251273	0.0199556	0.132375	0.133362	0.132339
rs115660490	2	54176733	C	A	0.941861	0.0425566	0.0044062	2.7e-24	2	53949596	C	A	rs115660490	PSME4	0.235283	0.62841	-0.0394072	0.0332029	0.0427147	0.0423787	0.042727
rs7591431	2	54222165	C	G	0.940355	0.0426333	0.00438564	9.9e-25	2	53995028	C	A	rs7591431	ACYP2	0.189576	0.722217	0.017843	0.0136016	0.487722	0.491078	0.487598
rs7591431	2	54222165	C	G	0.940355	0.0426333	0.00438564	9.9e-25	2	53995028	C	G	rs7591431	ACYP2	0.257546	0.589145	-0.0376442	0.0332484	0.0425099	0.0423148	0.0425171
rs56302494	2	54227274	T	C	0.709192	-0.0154372	0.00227591	9.6e-13	2	54000137	T	C	rs56302494	ACYP2	0.382221	0.417686	0.0123625	0.0141478	0.358202	0.361111	0.358095
rs59072058	2	54656332	C	T	0.969811	-0.032991	0.00606664	2.4e-09	2	54429195	C	T	rs59072058	SPTBN1	0.560359	0.251534	0.0169711	0.0291445	0.0574939	0.0576169	0.0574894
rs11898505	2	54684557	A	G	0.358585	0.0787181	0.00215162	0.000000000000000000000000000000000000000000000000000000000000000000000000000000000000000000000000000000000000000000000000000000000000000000000000000000000000000000000000000000000000000000000000000000000000000000000000000000000000000000000000000000000000000000000000000000000000000000000000000000000000000000000000139999999999884	2	54457420	A	G	rs11898505	SPTBN1	0.445362	0.351287	0.0119204	0.0156196	0.740783	0.744897	0.740632
rs4671934	2	54687523	C	G	0.566847	-0.017815	0.00210117	1.3e-18	2	54460386	C	G	rs4671934	SPTBN1	0.623326	0.205285	0.00673803	0.0137191	0.574764	0.57478	0.574763
rs10180713	2	54804693	A	G	0.266204	-0.0527968	0.0023413	2.8e-121	2	54577556	A	G	rs10180713	SPTBN1	0.375737	0.425116	-0.0153961	0.0173814	0.813102	0.809303	0.813242
rs11125548	2	55058509	A	T	0.910236	0.0530099	0.00364662	1.1e-50	2	54831372	A	G	rs11125548	EML6	0.106395	0.97308	0.141166	0.0874305	0.00647612	0.00667557	0.00646878
rs11125548	2	55058509	A	T	0.910236	0.0530099	0.00364662	1.1e-50	2	54831372	A	T	rs11125548	EML6	0.245027	0.610786	0.0310035	0.0266693	0.0700058	0.0718249	0.0699389
rs2457660	2	60757419	C	T	0.366303	0.0145946	0.00215246	2.3e-12	2	60530284	C	T	rs2457660	BCL11A	0.0591439	1.22809	0.0262686	0.0139199	0.607792	0.614314	0.607552
rs11688492	2	64865804	T	C	0.544194	0.0117076	0.00207097	1.3e-10	2	64638670	T	C	rs11688492	SERTAD2	0.524525	0.280234	-0.00885504	0.0139146	0.396445	0.395408	0.396483
rs4358110	2	65508409	C	A	0.718451	-0.0151558	0.00229475	1.3e-11	2	65281275	C	A	rs4358110	ACTR2	0.885438	0.0528418	0.00242952	0.0168624	0.206068	0.204681	0.206119
rs200873572	2	66405844	A	G	0.854366	0.0179743	0.00297492	2.7e-10	2	66178712	A	G	rs200873572	MEIS1	0.385123	0.4144	-0.0138094	0.0159004	0.241246	0.24185	0.241224
rs12469063	2	66764308	A	G	0.756035	-0.0222558	0.00240645	1.2e-22	2	66537176	A	G	rs12469063	MEIS1	0.259268	0.586251	0.0184773	0.0163788	0.216991	0.224527	0.216713
rs745976	2	68081340	T	C	0.653016	0.0186948	0.00216965	2.1e-19	2	67854208	T	C	rs745976	C1D	0.996876	0.00135877	-5.38543e-05	0.0137555	0.416013	0.416178	0.416007
rs10196674	2	68997153	A	G	0.677805	0.0130144	0.00221971	3.7e-10	2	68770021	A	G	rs10196674	ARHGAP25	0.47251	0.325589	0.0113741	0.0158325	0.242665	0.248127	0.242464
rs12614998	2	70785806	C	A	0.783105	-0.019861	0.00252185	2.9e-17	2	70558674	C	A	rs12614998	TGFA	0.190443	0.720235	0.0230233	0.0175849	0.179132	0.183645	0.178966
rs11696009	2	72330334	A	C	0.656733	-0.0159726	0.00218118	3e-14	2	72103204	A	C	rs11696009	CYP26B1	0.227322	0.643358	0.0171939	0.0142418	0.346977	0.351134	0.346824
rs6717602	2	75714591	G	A	0.640582	0.015442	0.00218836	3.3e-13	2	75487465	G	A	rs6717602	EVA1A	0.194943	0.710092	-0.0183591	0.014165	0.355079	0.35171	0.355203
rs6745529	2	85503139	G	T	0.543366	0.0141079	0.00208017	1.3e-11	2	85276016	G	T	rs6745529	TCF7L1	0.987475	0.00547389	0.000225877	0.0143885	0.334452	0.335555	0.334411
rs62153852	2	99934713	C	T	0.727353	-0.0155737	0.00231186	2.1e-11	2	99318250	C	T	rs62153852	RP11-111H13.1	0.692813	0.159384	-0.00616951	0.0156174	0.249974	0.251596	0.249914
rs13429049	2	111886332	C	T	0.686792	-0.0166252	0.0022242	9.6e-15	2	111128755	C	T	rs13429049	BCL2L11	0.0611787	1.2134	0.0270088	0.0144262	0.32567	0.332011	0.325436
rs375968322	2	112549789	A	C	0.834677	-0.0268586	0.00280324	1.2e-23	2	111792212	A	C	rs375968322	ANAPC1	0.208011	0.681913	-0.021147	0.016796	0.209339	0.20599	0.209463
rs2871876	2	112671947	C	T	0.304442	-0.0143316	0.00224733	2.7e-10	2	111914370	C	T	rs2871876	MERTK	0.807446	0.0928864	0.00405869	0.016653	0.789917	0.789959	0.789915
rs4848490	2	118834552	C	T	0.783466	0.01715	0.00250034	8.7e-12	2	118076976	C	T	rs4848490	INSIG2	0.308017	0.511426	0.0148177	0.0145358	0.317567	0.320191	0.31747
rs62165280	2	118903715	G	A	0.792992	-0.0276834	0.00253916	6.1e-29	2	118146139	G	A	rs62165280	INSIG2	0.185295	0.732136	0.0238656	0.0180169	0.170983	0.174608	0.170849
rs114124763	2	119012019	C	G	0.953236	-0.102915	0.00492313	4.9e-101	2	118254443	C	G	rs114124763	INSIG2	0.785738	0.104722	0.010721	0.0394372	0.030388	0.0309989	0.0303655
rs144136543	2	119078584	G	A	0.973416	0.0452154	0.00664023	1e-11	2	118321008	G	A	rs144136543	INSIG2	0.815036	0.0888233	0.012555	0.0536687	0.0167424	0.0163596	0.0167565
rs4073566	2	119161638	C	A	0.225162	0.0693459	0.00248115	2.6e-182	2	118404062	C	A	rs4073566	INSIG2	0.909979	0.0409686	-0.0018409	0.0162818	0.7767	0.775752	0.776735
rs183424609	2	119182956	T	G	0.996667	0.131376	0.0184602	4.2e-13	2	118425380	T	G	rs183424609	INSIG2	0.244102	0.612428	-0.39895	0.342506	0.000467493	0.000277142	0.000474499
rs4849701	2	119236496	T	C	0.481392	0.0189	0.00207011	4.8e-20	2	118478920	T	C	rs4849701	EN1	0.93663	0.028432	0.00108308	0.0136226	0.536123	0.533347	0.536226
rs115242848	2	119507607	C	T	0.992209	-0.421323	0.0121275	2.9e-282	2	118750031	C	T	rs115242848	EN1	0.915128	0.0385183	-0.00641533	0.0601965	0.0130727	0.0130572	0.0130732
rs560102628	2	119510493	G	GC	0.989958	-0.377157	0.0114619	6.4e-257	2	118752917	G	GC	rs560102628	EN1	0.762881	0.117543	-0.0180588	0.0598566	0.0132422	0.0131001	0.0132474
rs10199437	2	119527123	G	A	0.0586663	0.0553334	0.00438469	1.7e-37	2	118769547	G	A	rs10199437	EN1	0.0692421	1.15963	0.0363446	0.0200044	0.867958	0.87079	0.867853
rs55983207	2	119529829	T	C	0.962973	-0.0415313	0.00572489	2.4e-14	2	118772253	T	C	rs55983207	EN1	0.248788	0.604171	0.0277911	0.0240971	0.0896522	0.0902107	0.0896317
rs4144782	2	119601872	A	G	0.607417	-0.0499582	0.00211744	7.4e-127	2	118844296	A	G	rs4144782	EN1	0.795383	0.0994239	0.00365475	0.0140932	0.362625	0.361748	0.362657
rs144832051	2	119610406	C	T	0.978621	-0.20272	0.00715115	9.6e-187	2	118852830	C	T	rs144832051	EN1	0.730843	0.136176	-0.0197704	0.0574713	0.0147816	0.0142316	0.0148018
rs12477083	2	129042639	C	A	0.833903	-0.0168769	0.00280039	7.2e-10	2	128285065	C	A	rs12477083	HS6ST1	0.49462	0.305728	0.0161696	0.0236751	0.0936429	0.0929004	0.0936703
rs143768697	2	144297521	G	A	0.694965	-0.0168422	0.00232111	1.6e-13	2	143539952	G	A	rs143768697	ARHGAP15	0.5892	0.229737	-0.00743216	0.0137634	0.408418	0.402948	0.408619
rs6722557	2	145755449	G	C	0.746633	-0.0199309	0.0023728	4.2e-16	2	144997882	G	C	rs6722557	ZEB2	0.812924	0.0899498	-0.00348639	0.0147319	0.308472	0.308499	0.308471
rs139860835	2	145793696	A	G	0.985503	0.0545033	0.00862775	1.7e-11	2	145036129	A	G	rs139860835	ZEB2	0.0103355	1.98567	0.16456	0.0641711	0.0109395	0.0128477	0.0108693
rs769079	2	149319042	C	T	0.441051	-0.0119292	0.00211229	5.5e-09	2	148561473	C	T	rs769079	MBD5	0.436087	0.360427	-0.0106351	0.0136555	0.533095	0.531544	0.533152
rs12614608	2	153331546	G	A	0.723892	0.019116	0.00230781	2.6e-18	2	152475032	G	A	rs12614608	FMNL2	0.437933	0.358592	0.0110194	0.0142059	0.349921	0.3524	0.34983
rs2069035	2	160020510	T	C	0.659265	-0.0255014	0.00217455	1.7e-35	2	159163999	T	C	rs2069035	TANC1	0.863775	0.0635994	0.00255831	0.0149111	0.294944	0.29466	0.294955
rs10165846	2	176727834	T	C	0.504901	-0.0135793	0.00206883	1.8e-10	2	175863106	T	C	rs10165846	KIAA1715	0.417931	0.378895	-0.011126	0.0137355	0.421031	0.420546	0.421048
rs847147	2	176970659	G	A	0.737856	0.0191972	0.00235535	2.4e-18	2	176105931	G	A	rs847147	HOXD11	0.579911	0.236639	0.00998153	0.018033	0.170783	0.170867	0.17078
rs1900769	2	177486886	G	A	0.773507	-0.0155357	0.00252685	1.2e-10	2	176622158	G	A	rs1900769	MTX2	0.35338	0.451758	0.0161944	0.0174498	0.187432	0.188811	0.187381
rs76557027	2	177514850	A	T	0.91335	0.023529	0.00366556	9.8e-11	2	176650122	A	T	rs76557027	MTX2	0.329942	0.481563	-0.0218051	0.0223819	0.10353	0.102383	0.103572
rs2594948	2	177526156	C	T	0.311241	0.0127209	0.00222374	6e-09	2	176661428	C	A	rs2594948	MTX2	0.833576	0.0790548	0.0132734	0.0631714	0.0131928	0.0125038	0.0132182
rs2594948	2	177526156	C	T	0.311241	0.0127209	0.00222374	6e-09	2	176661428	C	G	rs2594948	MTX2	0.245689	0.609614	0.0211133	0.0181873	0.167808	0.170098	0.167723
rs2594948	2	177526156	C	T	0.311241	0.0127209	0.00222374	6e-09	2	176661428	C	T	rs2594948	MTX2	0.985963	0.00613928	0.000260033	0.0147802	0.697833	0.697954	0.697828
rs56118925	2	182155931	G	T	0.641799	-0.0126183	0.00214908	6.2e-09	2	181291204	G	T	rs56118925	ITGA4	0.094317	1.02541	-0.024522	0.014657	0.309827	0.305253	0.309996
rs10206992	2	183730527	T	G	0.747305	0.0200175	0.00236799	1.8e-18	2	182865799	T	G	rs10206992	FRZB	0.0130861	1.88319	-0.0359743	0.0144975	0.323313	0.316449	0.323566
rs13384908	2	188190475	G	A	0.795999	-0.0172199	0.00255878	1.5e-11	2	187325748	G	A	rs13384908	CALCRL	0.809266	0.0919087	0.00389443	0.0161345	0.229121	0.228478	0.229144
rs1465305	2	191585392	C	G	0.69644	0.0141665	0.00224246	7.5e-12	2	190720666	C	G	rs1465305	NAB1	0.698097	0.156084	0.00693875	0.0178885	0.175453	0.17523	0.175461
rs1563486	2	199887147	T	C	0.673014	0.0131904	0.00220508	1e-09	2	199022424	T	C	rs1563486	SATB2	0.921602	0.0354564	0.00136022	0.0138212	0.409684	0.409432	0.409693
rs13017811	2	200464560	G	A	0.82984	0.0355628	0.00274409	1.2e-42	2	199599837	G	A	rs13017811	SATB2	0.545628	0.263103	-0.0126031	0.0208549	0.119526	0.118586	0.119561
rs112621228	2	202748440	C	T	0.962688	-0.0445109	0.00549911	6.3e-17	2	201883717	C	T	rs112621228	CDK15	0.0608948	1.21542	0.0644247	0.0343735	0.0414693	0.0445102	0.0413573
rs7576585	2	202764209	C	G	0.950273	0.0382176	0.004762	7.6e-17	2	201899486	C	A	rs7576585	CDK15	0.666879	0.175953	0.215986	0.501784	0.000233432	0.000211407	0.000234243
rs7576585	2	202764209	C	G	0.950273	0.0382176	0.004762	7.6e-17	2	201899486	C	G	rs7576585	CDK15	0.758216	0.120207	0.0101782	0.033065	0.0447165	0.0441947	0.0447357
rs6716216	2	202803881	A	G	0.878086	-0.037101	0.00315052	5.2e-35	2	201939158	A	G	rs6716216	CDK15	0.695423	0.157751	0.00728722	0.0186133	0.159635	0.159466	0.159641
rs10931982	2	202832130	T	C	0.226003	-0.0584752	0.00246921	1.8e-129	2	201967407	T	C	rs10931982	FZD7	0.453719	0.343213	-0.0143419	0.0191422	0.839488	0.839497	0.839488
rs949782	2	202958208	C	A	0.701468	-0.0278403	0.0022671	4.5e-37	2	202093485	C	A	rs949782	KIAA2012	0.496585	0.304006	0.00981892	0.0144423	0.33052	0.331376	0.330489
rs17594321	2	203695265	A	T	0.519419	0.0132033	0.00207013	9.6e-11	2	202830542	A	T	rs17594321	ICA1L	0.110549	0.956447	0.0226238	0.0141777	0.361823	0.360945	0.361855
rs17537246	2	208744554	T	G	0.935643	-0.0281039	0.00430554	4.3e-10	2	207879830	T	G	rs17537246	PLEKHM3	0.690855	0.160613	0.0103796	0.0260993	0.0733352	0.0748594	0.0732791
rs16857021	2	218070164	T	A	0.8406	-0.0289097	0.00282753	4.7e-25	2	217205441	T	A	rs16857021	DIRC3	0.340073	0.468428	-0.0145482	0.0152493	0.271796	0.271219	0.271817
rs2382818	2	219155907	A	T	0.583383	-0.0121303	0.0021044	6.4e-09	2	218291184	A	T	rs2382818	PNKD,TMBIM1	0.440944	0.355617	-0.0112727	0.0146284	0.314099	0.310672	0.314225
rs78058190	2	219699999	G	A	0.949593	-0.0382172	0.00531118	3.4e-13	2	218835276	G	A	rs78058190	PRKAG3	0.0214917	1.66773	0.0568671	0.024733	0.0827981	0.0873718	0.0826298
rs3815970	2	222320066	G	A	0.507956	-0.016097	0.00206917	1.6e-15	2	221455346	G	A	rs3815970	EPHA4	0.180468	0.743599	-0.0181996	0.0135888	0.506459	0.501432	0.506644
rs78034425	2	227650985	C	T	0.917045	-0.0222964	0.00374171	1.1e-09	2	226786269	C	T	rs78034425	IRS1	0.0606974	1.21683	-0.049951	0.0266307	0.0708469	0.0668568	0.0709937
rs2675952	2	233790522	T	A	0.566477	-0.0215749	0.00209678	7.1e-26	2	232925812	T	A	rs2675952	NGEF	0.267282	0.57303	-0.0151058	0.0136168	0.438234	0.436702	0.43829
rs6759927	2	238227919	A	G	0.683241	-0.0204298	0.00221572	5.7e-23	2	237319276	A	G	rs6759927	COL6A3	0.566529	0.246778	-0.00811859	0.0141643	0.35178	0.348445	0.351903
rs7571898	2	238383028	T	C	0.765359	0.0234286	0.00243205	1.3e-24	2	237474385	T	C	rs7571898	MLPH	0.346708	0.460036	0.017777	0.0188917	0.15545	0.158375	0.155342
rs346068	3	11302933	A	G	0.172956	0.0256687	0.00275659	5.8e-24	3	11261247	A	G	rs346068	HRH1	0.617327	0.209485	0.0100799	0.0201742	0.870638	0.870211	0.870654
rs7616006	3	12267648	A	G	0.580259	-0.014717	0.0021103	1.3e-13	3	12226148	A	G	rs7616006	SYN2	0.967071	0.0145416	-0.000579171	0.0140296	0.379721	0.380405	0.379696
rs146206942	3	19998856	C	G	0.987607	0.076553	0.00943834	2.2e-16	3	19957364	C	G	rs146206942	RAB5A	0.313209	0.504166	0.0425393	0.0421803	0.0257112	0.0273904	0.0256494
rs2043581	3	24491744	C	A	0.43294	-0.0135843	0.00213072	4.4e-10	3	24450253	C	A	rs2043581	THRB	0.539113	0.26832	0.00853484	0.0138969	0.605206	0.607713	0.605114
rs1286662	3	25528376	A	G	0.816011	0.0232879	0.00268925	4.3e-17	3	25486885	A	G	rs1286662	RARB	0.262946	0.580134	0.0189402	0.0169191	0.201735	0.205233	0.201607
rs28373428	3	29459967	G	A	0.855004	-0.0220506	0.00296156	1.6e-14	3	29418476	G	A	rs28373428	RBMS3,RP11-9J18.1	0.846201	0.0725265	-0.00410008	0.0211379	0.115291	0.115308	0.11529
rs6549962	3	30029027	T	C	0.776176	-0.015053	0.00249963	2.4e-09	3	29987536	T	C	rs6549962	RBMS3	0.794047	0.100154	0.0040877	0.0156582	0.247906	0.251097	0.247788
rs4909017	3	32937596	C	T	0.442578	0.0170336	0.00209394	1.1e-16	3	32896104	C	T	rs4909017	TRIM71	0.545655	0.263082	0.00822399	0.0136095	0.546738	0.550362	0.546605
rs150059308	3	33494991	G	A	0.988199	0.0708874	0.0096547	2.6e-14	3	33453499	G	A	rs150059308	UBP1	0.555138	0.255599	0.0349896	0.0592964	0.0131226	0.0137562	0.0130993
rs199281	3	37507615	T	C	0.151207	-0.017885	0.0029077	1.4e-09	3	37466124	T	C	rs199281	ITGA9	0.667698	0.17542	-0.00659244	0.0153559	0.737338	0.735227	0.737416
rs9829061	3	40999999	G	A	0.867338	0.0270907	0.00316688	5.4e-19	3	40958508	G	A	rs9829061	CTNNB1	0.148684	0.827737	-0.0343276	0.0237693	0.0918084	0.0877068	0.0919594
rs74895481	3	41042249	G	A	0.925226	-0.0427879	0.00439148	1.4e-23	3	41000758	G	A	rs74895481	CTNNB1	0.963396	0.0161953	0.00153112	0.0333629	0.0460529	0.0456572	0.0460675
rs370387	3	41123984	G	A	0.445568	-0.0476057	0.00209178	1.8e-126	3	41082493	G	A	rs370387	CTNNB1	0.508094	0.294056	-0.00907062	0.0137058	0.581454	0.577757	0.581591
rs4858894	3	47484953	C	G	0.375388	-0.0134182	0.00217833	4.8e-09	3	47443463	C	A	rs4858894	SCAP	0.0519709	1.28424	0.0860338	0.0442703	0.0242398	0.0259414	0.0241772
rs4858894	3	47484953	C	G	0.375388	-0.0134182	0.00217833	4.8e-09	3	47443463	C	G	rs4858894	SCAP	0.099049	1.00415	-0.0230106	0.0139502	0.618539	0.61595	0.618634
rs11915970	3	56169965	A	T	0.881572	-0.0453374	0.00322898	3.9e-44	3	56135937	A	T	rs11915970	ERC2	0.135135	0.869231	0.0313229	0.0209637	0.119396	0.121583	0.119316
rs4974186	3	56263534	G	T	0.449685	-0.0259077	0.00210166	5.4e-39	3	56229506	G	T	rs4974186	ERC2	0.64442	0.190831	0.00625707	0.0135573	0.480071	0.481619	0.480014
rs2306272	3	66434643	T	C	0.713743	-0.0142085	0.00230024	4.2e-09	3	66384219	T	C	rs2306272	LRIG1,SLC25A26	7.17183e-05	4.14437	0.0615934	0.0155127	0.252212	0.260122	0.251921
rs13088318	3	101242751	A	G	0.663372	-0.0188206	0.00220216	2.6e-17	3	101523907	A	G	rs13088318	SENP7	0.0648172	1.18831	-0.0258792	0.0140151	0.373306	0.370895	0.373394
rs11719201	3	123068744	C	T	0.753406	0.0148717	0.00241979	5.1e-11	3	123349897	C	T	rs11719201	ADCY5	0.505446	0.296325	0.0118306	0.0177651	0.176252	0.179162	0.176145
rs1991431	3	141133450	G	A	0.557792	0.0171514	0.00210248	1.5e-17	3	141414608	G	A	rs1991431	ZBTB38	0.475113	0.323203	0.00971353	0.0136009	0.453123	0.455269	0.453044
rs147652399	3	142614977	T	C	0.848872	0.0157975	0.0029041	1.6e-09	3	142896135	T	C	rs147652399	PCOLCE2	0.837558	0.0769853	0.00349538	0.0170491	0.197642	0.200047	0.197553
rs62271373	3	150066540	T	A	0.940257	-0.0291193	0.00447444	5.6e-12	3	150348753	T	A	rs62271373	TSC22D2	0.528674	0.276812	0.02111	0.0335062	0.0435679	0.0437832	0.04356
rs7636965	3	156418404	T	C	0.444303	-0.0181061	0.00210013	3.1e-18	3	156700615	T	C	rs7636965	TIPARP	0.165031	0.782434	0.0188091	0.0135478	0.543888	0.547442	0.543757
rs6803350	3	156440917	G	C	0.951413	0.0543208	0.00487195	6e-32	3	156723128	G	C	rs6803350	TIPARP	0.932387	0.0304037	0.00207081	0.0244079	0.0846956	0.0849687	0.0846855
rs62275807	3	156641796	G	A	0.892634	0.0365578	0.00336794	2.1e-29	3	156924007	G	A	rs62275807	LEKR1	0.356364	0.448106	0.0172978	0.0187548	0.154478	0.157156	0.154379
rs7650127	3	156642634	A	G	0.827957	0.0457915	0.00276183	5.3e-67	3	156924845	A	G	rs7650127	LEKR1	0.854325	0.068377	0.00298932	0.0162814	0.22256	0.224498	0.222489
rs6441103	3	156643385	T	C	0.827782	0.0458084	0.00276144	5e-67	3	156925596	T	A	rs6441103	LEKR1	0.2465	0.608183	0.0310435	0.0267873	0.0682014	0.0701562	0.0681294
rs6441103	3	156643385	T	C	0.827782	0.0458084	0.00276144	5e-67	3	156925596	T	C	rs6441103	LEKR1	0.871474	0.0597454	0.00263446	0.0162836	0.22253	0.224376	0.222462
rs62275836	3	156698287	C	A	0.908131	0.0318187	0.00368003	1.3e-17	3	156980498	C	A	rs62275836	LEKR1	0.736643	0.132743	0.00733965	0.0218246	0.108443	0.110254	0.108377
rs900399	3	156798732	A	G	0.600109	0.0320278	0.00212751	1.4e-55	3	157080943	A	G	rs900399	LEKR1	0.642176	0.192346	0.00679197	0.0146171	0.315224	0.314555	0.315248
rs6803137	3	168631225	A	G	0.776692	0.0203471	0.00250457	2.4e-17	3	168913437	A	G	rs6803137	MECOM	0.195448	0.708968	-0.0180176	0.0139172	0.396898	0.394599	0.396982
rs9290351	3	168692352	G	T	0.878482	-0.0250314	0.00318291	7.3e-16	3	168974564	G	T	rs9290351	MECOM	0.558704	0.252818	-0.0136057	0.0232668	0.0944154	0.0928505	0.0944729
rs9861426	3	169250603	G	C	0.646509	0.015027	0.00217449	5e-12	3	169532815	G	C	rs9861426	MECOM	0.122959	0.910238	-0.0216137	0.0140124	0.372872	0.368618	0.373028
rs10937104	3	182670993	A	T	0.329132	-0.0128668	0.00221776	1.1e-09	3	182953205	A	T	rs10937104	DCUN1D1	0.0890738	1.05025	0.0245114	0.0144159	0.674803	0.679053	0.674647
rs4686419	3	186004526	T	C	0.695944	-0.0160691	0.00228003	8.4e-13	3	186286737	T	C	rs4686419	DGKG	0.725678	0.139256	-0.00564879	0.0160989	0.229488	0.228338	0.229531
rs13070996	3	196906074	G	T	0.722039	0.0146126	0.00232286	3.3e-11	3	197179203	G	T	rs13070996	DLG1	0.670602	0.173535	0.0061952	0.0145659	0.322017	0.320459	0.322074
rs142971131	4	748124	G	A	0.987097	0.112853	0.0116176	9.4e-22	4	754336	G	A	rs142971131	PCGF3	0.996224	0.00164306	-0.000249575	0.0527341	0.0185855	0.0190243	0.0185694
rs547595393	4	966007	C	T	0.994471	0.170347	0.0187554	1.4e-20	4	972219	C	T	rs547595393	DGKQ	0.667889	0.175296	0.208656	0.486324	0.000281964	0.00032853	0.00028025
rs6829296	4	1000138	C	G	0.64069	0.0130438	0.00217184	2.1e-10	4	1006350	C	G	rs6829296	IDUA	0.0238089	1.62326	-0.0321683	0.0142325	0.357769	0.351107	0.358014
rs4505759	4	1003022	C	T	0.693487	-0.0618336	0.00226526	1.2e-179	4	1009234	C	T	rs4505759	FGFRL1	0.0475127	1.32319	-0.0298867	0.0150813	0.284671	0.27975	0.284852
rs143614383	4	1006913	C	G	0.995368	-0.153246	0.0159062	2.8e-23	4	1013125	C	G	rs143614383	FGFRL1	0.606539	0.217141	0.0506861	0.0984159	0.00484754	0.0051641	0.00483589
rs111632154	4	1012300	T	C	0.952432	0.0888448	0.00493748	9.6e-75	4	1018512	T	C	rs111632154	FGFRL1	0.210169	0.677432	0.0458152	0.0365614	0.035344	0.0377902	0.035254
rs1902177	4	15099037	C	T	0.418258	-0.016183	0.00210948	1.5e-14	4	15097413	C	T	rs1902177	CPEB2	0.759236	0.119623	-0.00427608	0.0139521	0.620558	0.617036	0.620688
rs2174633	4	17917781	A	C	0.26369	-0.0162694	0.00236488	1.8e-12	4	17916158	A	C	rs2174633	LCORL	0.572082	0.242542	-0.00817188	0.0144638	0.670574	0.67115	0.670553
rs1386625	4	38361120	A	G	0.0970105	0.049771	0.00355868	6.9e-49	4	38359499	A	G	rs1386625	TBC1D1	0.111876	0.951265	-0.0424873	0.0267246	0.931327	0.927359	0.931473
rs56921221	4	54352164	G	A	0.850946	-0.025981	0.00292435	5.5e-20	4	53485997	G	A	rs56921221	LNX1,RP11-231C18.3	0.520352	0.283703	0.0137144	0.0213353	0.112735	0.115169	0.112646
rs4864530	4	55895880	C	T	0.609576	0.0154278	0.00213821	1.1e-14	4	55029713	C	T	rs4864530	KDR	0.576938	0.238871	-0.0081539	0.0146163	0.312885	0.312212	0.312909
rs3775770	4	70724270	C	T	0.7043	0.0127911	0.0022766	1.8e-09	4	69858552	C	T	rs3775770	SULT1E1	0.297388	0.526677	-0.0173437	0.0166438	0.212226	0.209528	0.212326
rs11729023	4	71991184	C	T	0.879432	-0.0272477	0.00320468	7.6e-19	4	71125467	C	T	rs11729023	SLC4A4	0.107965	0.966716	0.0382507	0.0237965	0.0901999	0.0917395	0.0901433
rs11930058	4	77904310	G	A	0.844653	0.0251604	0.0028729	1.1e-19	4	76983157	G	A	rs11930058	SEPT11	0.512138	0.290613	0.0133586	0.0203789	0.128334	0.128639	0.128323
rs11731267	4	84469852	C	T	0.86704	-0.0207114	0.00308127	2.7e-12	4	83548699	C	T	rs11731267	GPAT3	0.758162	0.120238	0.00757712	0.0246095	0.0820705	0.0833709	0.0820226
rs17010957	4	86719165	T	C	0.851673	-0.0316563	0.00295464	1.4e-29	4	85798012	T	C	rs17010957	ARHGAP24	0.42007	0.376678	0.0152734	0.0189426	0.152819	0.153652	0.152788
rs4287972	4	88645798	C	T	0.501958	-0.0230613	0.00208426	5e-30	4	87724646	C	T	rs4287972	DMP1	0.839385	0.0760387	0.00275998	0.0136175	0.550531	0.552391	0.550462
rs17013212	4	88754060	C	T	0.86028	0.0402501	0.00300077	8.3e-43	4	87832908	C	T	rs17013212	MEPE	0.631739	0.199462	0.0081153	0.0169323	0.200742	0.203197	0.200651
rs1463103	4	88794878	G	C	0.143851	0.0428281	0.00296287	1.2e-51	4	87873726	G	C	rs1463103	MEPE	0.90437	0.0436537	-0.00251788	0.0209575	0.88112	0.880722	0.881135
rs11934731	4	88831249	G	A	0.32002	0.0379469	0.00223545	2.3e-70	4	87910097	G	A	rs11934731	MEPE	0.541726	0.26622	-0.00900658	0.0147599	0.697357	0.695728	0.697417
rs28733161	4	95175869	T	C	0.82211	-0.0298387	0.00273499	4.9e-30	4	94254718	T	C	rs28733161	SMARCAD1	0.117299	0.930705	-0.0274187	0.0175064	0.182649	0.179858	0.182752
rs62331124	4	106034930	A	C	0.686746	-0.0187747	0.00225295	2.7e-17	4	105113773	A	C	rs62331124	TET2	0.422603	0.374067	0.0110315	0.0137565	0.421762	0.424952	0.421644
rs66758084	4	106045496	A	G	0.818754	0.0223789	0.00273672	7.4e-18	4	105124339	A	G	rs66758084	TET2	0.0275005	1.56066	0.0424239	0.0192456	0.148315	0.150781	0.148225
rs1393824	4	109171067	C	A	0.525763	0.0115372	0.0020863	3e-09	4	108249911	C	A	rs1393824	LEF1	0.414887	0.38207	0.0110506	0.0135537	0.517213	0.51865	0.51716
rs56055826	4	119789424	T	A	0.939746	0.0254409	0.00441069	5.1e-09	4	118868269	T	A	rs56055826	SYNPO2	0.58402	0.233572	-0.0139869	0.0255458	0.0760421	0.0757108	0.0760543
rs77431781	4	124534992	A	T	0.923715	0.0244211	0.00402233	8.4e-11	4	123613837	A	T	rs77431781	SPRY1	0.803022	0.0952723	0.00850213	0.0340852	0.0423905	0.0425462	0.0423848
rs34571451	4	125540492	T	TA	0.688821	-0.015249	0.00226138	8.1e-13	4	124619337	T	TA	rs34571451	ANKRD50	0.645238	0.19028	0.00673511	0.0146292	0.314551	0.314697	0.314545
rs313146	4	127528392	G	A	0.671452	-0.015571	0.00222866	7.5e-14	4	126607237	G	A	rs313146	INTU	0.907243	0.0422762	0.00164266	0.0140981	0.365548	0.367811	0.365465
rs72921443	4	127528506	C	T	0.91981	0.0282767	0.00382996	3.3e-15	4	126607351	C	T	rs72921443	INTU	0.518789	0.285009	-0.0269852	0.0418237	0.0270436	0.0264589	0.0270651
rs4576021	4	145713769	C	T	0.580659	-0.0207263	0.00211784	1.2e-23	4	144792617	C	T	rs4576021	HHIP	0.721471	0.141781	-0.00518137	0.0145343	0.321695	0.319804	0.321764
rs6844904	4	146167657	G	A	0.168255	-0.0343781	0.00278532	1.9e-37	4	145246505	G	A	rs6844904	OTUD4	0.725374	0.139438	0.00614293	0.017487	0.813725	0.814713	0.813689
rs6816078	4	146835790	C	A	0.595844	0.0187174	0.00212203	2.9e-18	4	145914638	C	A	rs6816078	ZNF827	0.0456089	1.34095	-0.0279559	0.0139849	0.377246	0.373784	0.377373
rs11100606	4	166270842	A	G	0.689833	-0.0160602	0.0022584	7.2e-12	4	165349690	A	G	rs11100606	MSMO1	0.704886	0.151881	0.00571414	0.0150875	0.280264	0.280722	0.280247
rs4695886	4	174723835	T	C	0.593397	-0.0129689	0.00213276	2.1e-09	4	173802684	T	C	rs4695886	HAND2	0.56451	0.248328	0.00800229	0.0138891	0.398177	0.403985	0.397963
rs1396190	4	175131374	C	T	0.711227	-0.0128053	0.00228979	5.3e-09	4	174210223	C	T	rs1396190	FBXO8	0.999283	0.000311699	-1.29256e-05	0.0143746	0.338189	0.338884	0.338164
rs907366	4	184212220	G	A	0.241816	0.0156106	0.00242802	7.7e-12	4	183291067	G	A	rs907366	WWC2	0.635161	0.197116	-0.00773068	0.0162931	0.776277	0.777048	0.776248
rs327098	4	187639283	G	A	0.803026	-0.0169416	0.00261482	1.3e-10	4	186718129	G	A	rs327098	FAT1	0.97574	0.0106661	0.000480252	0.0157922	0.244482	0.244727	0.244473
rs6870556	5	31134837	G	A	0.375507	0.0191099	0.002151	1.5e-19	5	31134730	G	A	rs6870556	CDH6	0.0404055	1.39356	-0.0288451	0.0140737	0.633153	0.626756	0.633388
rs1428968	5	36646946	C	T	0.819619	-0.0231386	0.00271286	9.5e-19	5	36646844	C	T	rs1428968	SLC1A3	0.951763	0.0214711	0.00116015	0.0191784	0.147969	0.147517	0.147986
rs13179493	5	39426307	T	C	0.707768	-0.0323912	0.00231933	4.2e-49	5	39426205	T	C	rs13179493	DAB2	0.385758	0.413685	-0.0138025	0.0159137	0.240111	0.239375	0.240138
rs3812039	5	39426327	T	C	0.721791	0.0323144	0.00233175	2e-45	5	39426225	T	C	rs3812039	DAB2	0.739071	0.131314	-0.0047561	0.014279	0.335639	0.337232	0.335581
rs13189192	5	41743677	G	A	0.837682	-0.0229165	0.00295478	1e-14	5	41743575	G	A	rs13189192	OXCT1	0.842365	0.0744997	0.00326067	0.016396	0.217433	0.219032	0.217375
rs10035253	5	42215812	G	T	0.32013	0.0202138	0.00223753	3.4e-21	5	42215710	G	A	rs10035253	GHR	0.0207095	1.68383	0.128442	0.0555248	0.0151859	0.0167738	0.0151274
rs10035253	5	42215812	G	T	0.32013	0.0202138	0.00223753	3.4e-21	5	42215710	G	T	rs10035253	GHR	0.635482	0.196897	-0.00677047	0.0142829	0.662869	0.659152	0.663005
rs11741390	5	42525352	C	T	0.533866	-0.0225073	0.00208806	4.4e-29	5	42525250	C	T	rs11741390	GHR	0.443854	0.35276	0.0104194	0.0136077	0.450513	0.457738	0.450247
rs4637559	5	42697768	G	C	0.249825	0.0153008	0.00240692	8.9e-12	5	42697666	G	A	rs4637559	GHR	0.117016	0.931753	0.124346	0.0793318	0.00732681	0.00829977	0.007291
rs4637559	5	42697768	G	C	0.249825	0.0153008	0.00240692	8.9e-12	5	42697666	G	C	rs4637559	GHR	0.895021	0.0481668	0.00197327	0.0149543	0.71168	0.708578	0.711794
rs6870880	5	50256207	G	A	0.593281	0.0168542	0.00213014	5.3e-15	5	50960373	G	A	rs6870880	PARP8	0.642244	0.1923	-0.00631425	0.0135918	0.469013	0.467992	0.469051
rs7349819	5	50590195	G	T	0.574601	0.0176002	0.00211386	5.2e-16	5	51294361	G	T	rs7349819	ISL1	0.47988	0.318867	0.00961223	0.0136055	0.467752	0.469693	0.467681
rs77972482	5	50791087	T	A	0.900104	-0.0360542	0.00347472	1.6e-24	5	51495253	T	A	rs77972482	ISL1	0.216749	0.664043	-0.0231612	0.0187507	0.154868	0.152663	0.154949
rs4074793	5	52193125	A	G	0.92455	-0.032639	0.00394478	4.1e-17	5	52897294	A	G	rs4074793	ITGA1	0.920961	0.0357588	-0.00262276	0.0264329	0.0700928	0.0704177	0.0700808
rs75567174	5	54810466	T	C	0.905802	-0.0363671	0.00356443	1.2e-24	5	55514638	T	C	rs75567174	PLPP1	0.351031	0.454655	0.0168337	0.0180505	0.168779	0.170886	0.168702
rs67820074	5	55009278	A	G	0.955451	-0.0351694	0.00504499	3.6e-12	5	55713450	A	G	rs67820074	SLC38A9	0.745509	0.127547	0.013251	0.0408268	0.0282328	0.0285907	0.0282196
rs6449774	5	64451301	G	A	0.446551	-0.012717	0.00210733	2.4e-09	5	65155474	G	A	rs6449774	ADAMTS6	0.963678	0.016068	0.00061755	0.0135611	0.490158	0.488452	0.490221
rs7378773	5	67104334	T	C	0.276524	0.0139554	0.00233666	4.3e-09	5	67808506	T	C	rs7378773	PIK3R1	0.709534	0.149027	-0.00548011	0.0147124	0.6943	0.69381	0.694318
rs246562	5	71810246	G	A	0.81176	-0.0153251	0.00266673	4.8e-09	5	72514419	G	A	rs246562	ZNF366	0.525832	0.279153	-0.0111027	0.0175017	0.18321	0.182385	0.18324
rs155511	5	72236003	G	A	0.463539	0.0125842	0.00208832	2.2e-09	5	72940176	G	A	rs155511	FCHO2	0.566291	0.24696	-0.00784362	0.0136762	0.57031	0.570103	0.570318
rs10805874	5	72607981	T	A	0.309167	0.0213493	0.00227042	3.2e-21	5	73312154	T	A	rs10805874	FOXD1	0.483071	0.315989	0.0103219	0.0147167	0.695312	0.696561	0.695266
rs392079	5	73441848	G	C	0.647543	0.0132235	0.00218558	2e-09	5	74146023	G	C	rs392079	ARHGEF28	0.0254783	1.59383	-0.0325782	0.0145824	0.316452	0.309111	0.316722
rs10065639	5	73690349	A	G	0.752689	-0.015239	0.002419	1.5e-11	5	74394524	A	G	rs10065639	ENC1	0.549443	0.260077	0.0100725	0.0168268	0.203865	0.20458	0.203839
rs10045962	5	78217695	C	T	0.652028	-0.0131696	0.0021938	1.1e-10	5	78921872	C	T	rs10045962	ARSB	0.538378	0.268913	-0.00871589	0.014166	0.357689	0.356743	0.357724
rs35742750	5	82431210	C	CT	0.572434	0.0132787	0.00213382	6.6e-11	5	83135391	C	CT	rs35742750	XRCC4	0.0488068	1.31152	0.0268467	0.0136259	0.468815	0.475194	0.46858
rs17585072	5	89023793	A	G	0.965427	-0.0356646	0.00568614	2.8e-10	5	89727976	A	G	rs17585072	CETN3	0.978095	0.00961917	-0.00107292	0.0390752	0.032189	0.0322262	0.0321876
rs3922468	5	95613007	G	A	0.331466	-0.0167826	0.00222028	2.8e-15	5	96277303	G	A	rs3922468	PCSK1	0.881282	0.054885	0.00202905	0.0135864	0.550239	0.548517	0.550302
rs1045706	5	108714298	T	C	0.407335	-0.0148538	0.00211502	1.6e-12	5	109378597	T	C	rs1045706	PJA2	0.830978	0.0804103	-0.00293885	0.0137685	0.586808	0.585163	0.586868
rs6864688	5	112054086	C	T	0.467834	0.0145225	0.00208701	1.9e-13	5	112718389	C	T	rs6864688	APC	0.363056	0.440026	-0.0124534	0.0136917	0.457571	0.455197	0.457658
rs9327298	5	122850321	G	A	0.742284	0.0253953	0.00238053	5.1e-28	5	123514627	G	A	rs9327298	CSNK1G3	0.510937	0.291633	0.0110087	0.0167463	0.206524	0.208309	0.206458
rs42916	5	127560659	C	A	0.260272	-0.0219277	0.00237873	2.8e-20	5	128224967	C	A	rs42916	FBN2	0.850438	0.0703575	-0.00325235	0.0172484	0.806941	0.80792	0.806904
rs4836373	5	127787610	T	C	0.497647	0.0225787	0.00208926	3.6e-29	5	128451917	T	C	rs4836373	FBN2	0.697529	0.156438	0.00541839	0.0139412	0.388545	0.388774	0.388537
rs31211	5	134363145	G	A	0.749122	-0.0174344	0.00240319	3e-13	5	135027455	G	A	rs31211	PITX1	0.119247	0.923554	-0.0240529	0.0154389	0.256904	0.25537	0.25696
rs6882422	5	135430668	G	A	0.88321	0.0301471	0.00326154	5.2e-22	5	136094979	G	A	rs6882422	TGFBI	0.214699	0.668169	-0.0291132	0.0234643	0.0916459	0.0901722	0.0917002
rs9324890	5	142048307	A	G	0.723809	-0.0139783	0.00233545	1.4e-09	5	142668742	A	G	rs9324890	FGF1	0.913583	0.0392519	0.00160265	0.0147682	0.303501	0.302918	0.303522
rs2074636	5	142586694	A	G	0.684182	0.022456	0.00227209	2e-25	5	143207129	A	G	rs2074636	ARHGAP26	0.300688	0.521884	-0.0141369	0.0136594	0.441324	0.439218	0.441401
rs6862531	5	143085953	G	A	0.812421	-0.0166798	0.00266564	9.1e-11	5	143706388	G	A	rs6862531	HMHB1	0.80933	0.0918744	-0.00439306	0.0182065	0.164397	0.164877	0.16438
rs368510	5	148787469	G	A	0.667357	-0.0282248	0.00220672	6.8e-40	5	149407906	G	A	rs368510	IL17B	0.425264	0.371341	-0.0114177	0.01432	0.357126	0.35698	0.357131
rs7444282	5	154045280	G	A	0.795446	0.0194307	0.00258139	2e-15	5	154665720	G	A	rs7444282	LARP1	0.644525	0.19076	-0.00767113	0.0166265	0.210389	0.210694	0.210377
rs6873969	5	156627387	G	A	0.536289	-0.0128631	0.00216996	1.4e-09	5	157200376	G	A	rs6873969	ITK	0.159954	0.796006	-0.0193598	0.013777	0.464916	0.459014	0.465133
rs6885822	5	158263144	G	A	0.839753	0.0256839	0.00283769	3.2e-20	5	158836136	G	A	rs6885822	EBF1	0.11841	0.926611	-0.0332639	0.0213028	0.112464	0.111568	0.112497
rs4868145	5	171577689	T	C	0.586559	-0.0122899	0.00212577	4.5e-09	5	172150685	T	C	rs4868145	STK10	0.282706	0.548665	-0.0153057	0.0142477	0.347557	0.340707	0.347809
rs35774141	5	173000834	A	ACT	0.395657	-0.0185889	0.00214453	1.3e-18	5	173573831	A	ACT	rs35774141	BOD1	0.587698	0.230846	0.00753753	0.0139024	0.611193	0.611821	0.61117
rs335424	5	176975140	C	G	0.537859	0.0135462	0.00212714	3.1e-10	5	177548139	C	G	rs335424	FAM193B	0.967069	0.0145424	-0.000563974	0.0136607	0.450444	0.451966	0.450388
rs9392366	6	2101913	G	A	0.669527	0.0140373	0.00221242	8.1e-10	6	2101679	G	A	rs9392366	GMDS	0.0647038	1.18907	0.0279468	0.0151285	0.284359	0.286628	0.284275
rs6904395	6	2443181	T	C	0.711276	0.016838	0.00228872	1.8e-13	6	2442947	T	C	rs6904395	GMDS	0.462186	0.335183	0.0110218	0.0149905	0.287708	0.289934	0.287626
rs4320420	6	2496046	G	A	0.511643	0.0263349	0.00206947	4.5e-39	6	2495812	G	A	rs4320420	MYLK4	0.302716	0.518964	0.0139839	0.0135684	0.498758	0.501077	0.498673
rs1254725	6	2580727	T	C	0.635543	0.0154375	0.00216899	6.4e-12	6	2580493	T	C	rs1254725	MYLK4	0.0900181	1.04567	0.0246079	0.0145154	0.322306	0.325099	0.322204
rs6938004	6	2729604	C	T	0.415616	0.0131161	0.0020989	1.2e-10	6	2729370	C	T	rs6938004	MYLK4	0.740536	0.130454	0.00457013	0.013801	0.59532	0.595699	0.595306
rs9378485	6	6961571	T	C	0.613084	0.0160898	0.00212578	1.7e-15	6	6961338	T	C	rs9378485	RREB1	0.284903	0.545303	0.0152219	0.0142344	0.343881	0.346889	0.343771
rs525678	6	7058857	A	G	0.0375775	0.0710899	0.00546624	1.1e-41	6	7058624	A	G	rs525678	RREB1	0.117882	0.928552	-0.063466	0.0405864	0.970957	0.96953	0.97101
rs9379084	6	7231843	G	A	0.88414	0.0389254	0.00332461	4.7e-36	6	7231610	G	A	rs9379084	RREB1	0.11099	0.954715	-0.0344376	0.0216078	0.113611	0.110038	0.113743
rs2842352	6	7251037	C	T	0.851297	0.0189983	0.00291633	1.8e-11	6	7250804	C	T	rs2842352	RREB1	0.517908	0.285747	0.0128199	0.0198275	0.137776	0.13742	0.137789
rs9466056	6	21384613	A	G	0.379894	-0.0119076	0.00212156	5.2e-09	6	21384382	A	G	rs9466056	CDKAL1	0.0337443	1.4718	-0.0300588	0.0141579	0.642887	0.637811	0.643074
rs7762532	6	21806789	C	T	0.800152	-0.018944	0.0026028	8e-13	6	21806558	C	T	rs7762532	SOX4	0.970896	0.0128271	-0.000632074	0.0173246	0.192521	0.189746	0.192623
rs74971894	6	21888517	A	G	0.884402	0.0426314	0.00322976	3.5e-40	6	21888286	A	G	rs74971894	SOX4	0.0828743	1.08158	-0.0385938	0.0222539	0.102657	0.100559	0.102734
rs2858996	6	26094026	G	T	0.765442	0.0151712	0.00243484	7e-10	6	26093798	G	A	rs2858996	HFE	0.187403	0.727224	0.737624	0.559526	0.000231634	0.000251668	0.000230897
rs2858996	6	26094026	G	T	0.765442	0.0151712	0.00243484	7e-10	6	26093798	G	T	rs2858996	HFE	0.363212	0.43984	-0.0151124	0.0166205	0.208662	0.205327	0.208784
rs4711112	6	26470862	A	G	0.210809	-0.0190246	0.0025286	1.9e-13	6	26470634	A	G	rs4711112	BTN2A1	0.410915	0.386248	-0.0123437	0.0150115	0.712657	0.708026	0.712827
rs3130825	6	29223493	G	C	0.87947	-0.0208387	0.00317377	1.6e-09	6	29255716	G	A	rs3130825	OR14J1	0.92798	0.0324615	0.00749615	0.0829341	0.00643205	0.00683676	0.00641715
rs3130825	6	29223493	G	C	0.87947	-0.0208387	0.00317377	1.6e-09	6	29255716	G	C	rs3130825	OR14J1	0.111338	0.953358	-0.0489758	0.0307596	0.0531634	0.0495276	0.0532973
rs9258644	6	29822082	A	T	0.813026	-0.0268138	0.00302296	2.5e-17	6	29854305	A	T	rs9258644	HLA-G	0.00409845	2.38738	-0.058157	0.0202603	0.133581	0.126937	0.133826
rs9261281	6	30035341	G	T	0.97166	0.0377761	0.00622433	1.2e-09	6	30067564	G	A	rs9261281	PPP1R11	0.137699	0.861069	-0.0486426	0.0327689	0.0451802	0.0429702	0.0452615
rs9261281	6	30035341	G	T	0.97166	0.0377761	0.00622433	1.2e-09	6	30067564	G	T	rs9261281	PPP1R11	0.470341	0.327587	-0.0514938	0.0713284	0.00907337	0.00864118	0.00908928
rs6920820	6	30969938	C	G	0.987532	0.0557301	0.00930929	2.2e-09	6	31002161	C	A	rs6920820	MUC22	0.973929	0.0114729	0.00147885	0.0452504	0.0230553	0.0227541	0.0230663
rs6920820	6	30969938	C	G	0.987532	0.0557301	0.00930929	2.2e-09	6	31002161	C	G	rs6920820	MUC22	0.76483	0.116435	0.0443379	0.148216	0.0020484	0.00212798	0.00204547
rs114029601	6	31329029	C	T	0.986112	0.0823935	0.0112534	2.4e-13	6	31361252	C	T	rs114029601	HLA-B	0.690459	0.160862	0.0518347	0.130162	0.00270955	0.00281549	0.00270565
rs13220896	6	31369662	G	A	0.959367	0.0407174	0.0052275	4.3e-15	6	31401885	G	A	rs13220896	MICA	0.478769	0.319874	0.0449333	0.0634396	0.0116261	0.0119215	0.0116152
rs2894381	6	32682228	G	A	0.7902	-0.0142926	0.00258179	5.6e-09	6	32714451	G	A	rs2894381	HLA-DQA2	0.319922	0.494956	0.0169474	0.0170391	0.196204	0.200721	0.196038
rs9296149	6	35345814	T	G	0.967925	0.0401859	0.00586891	1.9e-12	6	35378037	T	G	rs9296149	PPARD	0.682216	0.166078	-0.0258898	0.0632319	0.0121335	0.0112987	0.0121643
rs9296151	6	35379770	G	A	0.963591	0.0461263	0.00552353	9e-17	6	35411993	G	A	rs9296151	PPARD	0.425268	0.371337	-0.0473289	0.0593604	0.0139134	0.0125641	0.013963
rs2076168	6	35389999	G	T	0.217211	-0.0157943	0.00250948	3.9e-10	6	35422222	G	A	rs2076168	PPARD	0.185295	0.732136	-0.260407	0.196589	0.00138626	0.000927174	0.00140316
rs2076168	6	35389999	G	T	0.217211	-0.0157943	0.00250948	3.9e-10	6	35422222	G	T	rs2076168	PPARD	0.73803	0.131926	-0.00767195	0.022938	0.902906	0.903183	0.902896
rs11755391	6	35420967	G	A	0.390124	-0.0122178	0.00212073	4.7e-09	6	35453190	G	A	rs11755391	FANCE	0.314284	0.502678	-0.0142796	0.0141906	0.642589	0.63878	0.642729
rs2504101	6	39827490	A	G	0.419097	0.0144852	0.00210142	3.2e-12	6	39859714	A	G	rs2504101	DAAM2	0.138306	0.85916	-0.0205981	0.0138977	0.609212	0.605266	0.609357
rs998584	6	43757896	C	A	0.517204	-0.0147753	0.00206934	8.2e-15	6	43790159	C	A	rs998584	VEGFA	0.0223589	1.65055	0.0311947	0.0136567	0.482502	0.489404	0.482248
rs10948100	6	43855451	G	C	0.367208	-0.0124999	0.00214602	4.1e-09	6	43887714	G	C	rs10948100	VEGFA	0.269918	0.568768	0.0159805	0.0144849	0.66892	0.672224	0.668798
rs45573936	6	44198362	T	C	0.972666	0.0397511	0.0063307	2.8e-09	6	44230625	T	C	rs45573936	SLC29A1	0.0671027	1.17326	-0.0750414	0.0409842	0.027622	0.0266812	0.0276566
rs79036082	6	44534382	T	G	0.921816	0.0265978	0.00386656	3e-11	6	44566645	T	G	rs79036082	CDC5L	0.788884	0.102987	-0.00671514	0.0250789	0.0797035	0.0790161	0.0797288
rs491616	6	44562107	G	T	0.914406	0.024914	0.00375301	4.7e-10	6	44594370	G	C	rs491616	CDC5L	0.0809636	1.09171	-0.0243373	0.0139459	0.613248	0.609462	0.613387
rs491616	6	44562107	G	T	0.914406	0.024914	0.00375301	4.7e-10	6	44594370	G	T	rs491616	CDC5L	0.639616	0.194081	-0.0117083	0.0250052	0.0806023	0.0794568	0.0806445
rs575445	6	44562693	C	G	0.459225	-0.0143973	0.00207417	2.3e-12	6	44594956	C	G	rs575445	CDC5L	0.0807068	1.09309	-0.0243566	0.0139452	0.613247	0.609457	0.613387
rs1283935	6	44632969	T	G	0.0886634	-0.0402605	0.00365172	1.7e-28	6	44665232	T	A	rs1283935	SUPT3H	0.719093	0.143215	-0.088574	0.246264	0.000766499	0.000725137	0.000768021
rs1283935	6	44632969	T	G	0.0886634	-0.0402605	0.00365172	1.7e-28	6	44665232	T	G	rs1283935	SUPT3H	0.46254	0.334851	0.0206056	0.0280474	0.937347	0.938713	0.937297
rs112360218	6	44744183	T	TGATGGATG	0.809014	0.0325713	0.00270096	1.7e-36	6	44776446	T	TGATG	rs112360218	SUPT3H	0.880706	0.0551688	0.0109157	0.0727357	0.00913442	0.00922577	0.00913106
rs112360218	6	44744183	T	TGATGGATG	0.809014	0.0325713	0.00270096	1.7e-36	6	44776446	T	TGATGGATGGATGGATG	rs112360218	SUPT3H	0.852235	0.0694407	0.0238312	0.127941	0.00281902	0.0030777	0.0028095
rs75230517	6	45106438	G	C	0.94895	0.107672	0.0046998	2.7e-125	6	45138701	G	C	rs75230517	SUPT3H	0.324929	0.488212	0.0333291	0.033858	0.0422157	0.0428679	0.0421917
rs6941594	6	45857952	G	A	0.586888	0.0133542	0.00209918	7.9e-11	6	45890215	G	A	rs6941594	CLIC5	0.862223	0.0643804	0.0023858	0.0137474	0.420774	0.421383	0.420751
rs10807491	6	55268812	A	G	0.253267	0.0168241	0.0023756	2.2e-14	6	55404014	A	G	rs10807491	GFRAL	0.756105	0.121418	0.00441555	0.0142162	0.650825	0.650481	0.650838
rs4334972	6	55349136	G	C	0.789344	-0.0170956	0.00253747	9.2e-12	6	55484338	G	C	rs4334972	HMGCLL1	0.926692	0.0330648	-0.00177967	0.0193425	0.14145	0.14371	0.141367
rs77606322	6	55472628	T	G	0.967007	-0.0481123	0.00578043	8.9e-16	6	55607830	T	G	rs77606322	HMGCLL1	0.589995	0.229152	0.0200634	0.0372342	0.0363767	0.0349542	0.036429
rs116697020	6	55521629	G	A	0.97749	0.043537	0.00694869	6.9e-11	6	55656831	G	A	rs116697020	HMGCLL1	0.818433	0.087017	0.00886545	0.0386191	0.0315606	0.0323924	0.03153
rs541928175	6	55604267	C	T	0.935528	-0.0573308	0.00426136	2.3e-42	6	55739469	C	T	rs541928175	BMP5	0.716425	0.144829	-0.0105905	0.0291558	0.057043	0.0567816	0.0570526
rs150445982	6	55676621	C	T	0.977225	-0.103724	0.00724849	5.5e-49	6	55811823	C	T	rs150445982	BMP5	0.88231	0.0543787	0.00750328	0.0506837	0.0189617	0.0187499	0.0189695
rs72874231	6	55925194	G	A	0.941854	-0.0531478	0.00454596	8.8e-33	6	56060396	G	A	rs72874231	COL21A1	0.585255	0.232655	0.0258719	0.0474083	0.0213517	0.0222646	0.0213181
rs79455288	6	56323550	G	T	0.950373	0.0370735	0.00476158	1.2e-15	6	56458752	G	A	rs79455288	DST	0.553476	0.256901	0.144206	0.243362	0.000786617	0.000937569	0.000781061
rs79455288	6	56323550	G	T	0.950373	0.0370735	0.00476158	1.2e-15	6	56458752	G	T	rs79455288	DST	0.457799	0.339325	0.0404435	0.0544712	0.0156328	0.0162621	0.0156096
rs112462597	6	56407806	C	G	0.949179	0.0372222	0.00470154	5.9e-16	6	56543008	C	G	rs112462597	DST	0.486681	0.312756	0.0352693	0.0507036	0.0182312	0.0187707	0.0182114
rs6453700	6	74495257	A	G	0.64632	0.0145758	0.00216077	5.8e-13	6	73785534	A	G	rs6453700	CD109	0.965321	0.0153282	0.000642676	0.0147818	0.30105	0.299502	0.301107
rs181986557	6	74962192	C	T	0.99713	-0.132928	0.0209149	1.1e-12	6	74252476	C	T	rs181986557	CD109	0.318385	0.497048	0.178165	0.178561	0.00136754	0.00169126	0.00135562
rs9344512	6	86077751	C	A	0.737245	-0.0157182	0.00235873	7.9e-12	6	85368033	C	A	rs9344512	NT5E	0.936131	0.0286636	0.0013027	0.0162565	0.226785	0.224186	0.22688
rs314261	6	105453417	A	C	0.440635	-0.0133438	0.00208153	2.9e-10	6	105005542	A	C	rs314261	LIN28B	0.623221	0.205358	-0.00677869	0.0137977	0.589677	0.585556	0.589829
rs72945685	6	107962470	C	T	0.888742	-0.0262775	0.00328817	6.9e-18	6	107641266	C	T	rs72945685	SOBP	0.634829	0.197343	0.0123518	0.0260071	0.0735028	0.074577	0.0734633
rs77243579	6	109640864	A	G	0.658506	-0.0134244	0.00221689	2.6e-10	6	109319661	A	G	rs77243579	CD164	0.818302	0.0870864	-0.00337273	0.0146813	0.310418	0.309421	0.310455
rs9386909	6	110842550	C	T	0.514794	0.0122358	0.00206943	2.6e-09	6	110521347	C	T	rs9386909	SLC22A16	0.38776	0.411437	-0.0121452	0.014062	0.36542	0.362522	0.365526
rs1761622	6	118621078	C	T	0.882372	-0.018611	0.00322505	6.4e-09	6	118299915	C	T	rs1761622	SLC35F1	0.840926	0.0752423	0.00449696	0.0224053	0.103016	0.102972	0.103017
rs1268119	6	126375581	T	C	0.279996	-0.0161574	0.00230892	1e-12	6	126054435	T	C	rs1268119	TRMT11	0.242838	0.614683	0.0188883	0.0161725	0.769529	0.77319	0.769394
rs9375477	6	127204623	A	G	0.844769	-0.0356555	0.00286118	7.7e-38	6	126883478	A	G	rs9375477	RSPO3	0.233829	0.631102	0.0195939	0.0164578	0.219381	0.221725	0.219294
rs727331	6	127399056	T	C	0.708708	-0.0201596	0.00227233	2.5e-19	6	127077911	T	C	rs727331	RSPO3	0.0416026	1.38088	-0.0316128	0.0155156	0.258647	0.252555	0.258872
rs140418154	6	127412752	C	CA	0.889177	0.0608081	0.00345904	3.1e-74	6	127091607	C	CA	rs140418154	RSPO3	0.482872	0.316168	-0.017712	0.0252419	0.0798125	0.0802127	0.0797978
rs2800704	6	127431488	A	G	0.904534	-0.0482303	0.00456329	3.9e-28	6	127110343	A	G	rs2800704	RSPO3	0.155328	0.80875	-0.0217626	0.0153154	0.269719	0.265566	0.269872
rs9482773	6	127459552	G	C	0.523222	-0.0825259	0.00207006	0	6	127138407	G	C	rs9482773	RSPO3	0.0819596	1.0864	-0.0236868	0.0136176	0.473379	0.467825	0.473584
rs9401974	6	127884124	C	G	0.4945	0.0128816	0.00206767	1.5e-11	6	127562979	C	G	rs9401974	C6orf58	0.66916	0.17447	-0.00583641	0.0136588	0.555628	0.553933	0.555691
rs113898003	6	130341235	T	C	0.736617	-0.0259576	0.00234368	7.6e-31	6	130020090	T	C	rs113898003	L3MBTL3	0.0392636	1.40601	0.032585	0.0158071	0.24126	0.244862	0.241127
rs9375695	6	130358944	G	T	0.30292	-0.0258385	0.00224722	8.7e-33	6	130037799	G	T	rs9375695	L3MBTL3	0.0231932	1.63464	0.0351604	0.0154876	0.745151	0.748445	0.74503
rs4895901	6	131307182	T	G	0.626082	0.0275732	0.00213184	7.4e-40	6	130986042	T	A	rs4895901	EPB41L2	0.483286	0.315796	0.146566	0.209073	0.00122249	0.00134926	0.00121782
rs4895901	6	131307182	T	G	0.626082	0.0275732	0.00213184	7.4e-40	6	130986042	T	G	rs4895901	EPB41L2	0.757562	0.120582	-0.00426794	0.0138262	0.395859	0.394021	0.395927
rs17061975	6	133240019	T	A	0.912743	-0.0354202	0.0036858	1.8e-23	6	132918880	T	A	rs17061975	RPS12	0.215027	0.667506	-0.0289872	0.0233795	0.0931537	0.091389	0.0932187
rs4895959	6	133575875	C	A	0.457948	0.0588105	0.00207474	8.3e-190	6	133254737	C	A	rs4895959	EYA4	0.365538	0.437067	0.0126244	0.0139517	0.614834	0.618359	0.614704
rs2235485	6	133703325	A	G	0.838459	0.0264314	0.0028056	2.7e-22	6	133382187	A	G	rs2235485	EYA4	0.767708	0.114804	-0.00632269	0.0214058	0.116511	0.114548	0.116584
rs3822939	6	133849789	A	G	0.462325	0.0294909	0.00207153	1.1e-49	6	133528651	A	G	rs3822939	EYA4	0.758345	0.120133	-0.00417554	0.0135722	0.507712	0.50356	0.507865
rs9376164	6	136227254	G	A	0.865572	0.0328638	0.00303151	1.7e-30	6	135906116	G	A	rs9376164	PDE7B	0.670429	0.173647	0.0107879	0.0253499	0.0788936	0.0793114	0.0788782
rs12209685	6	136228675	C	T	0.619992	-0.0215522	0.00214124	7.7e-27	6	135907537	C	T	rs12209685	PDE7B	0.323766	0.489769	0.013558	0.0137401	0.460164	0.462515	0.460078
rs536371583	6	139616716	T	TG	0.832317	0.019629	0.00284555	8.7e-13	6	139295579	T	TGG	rs536371583	TXLNB	0.498968	0.301927	-0.0354754	0.0524695	0.0184652	0.0176605	0.0184949
rs6935952	6	148829441	G	A	0.445922	0.0198274	0.00217409	1.8e-17	6	148508305	G	A	rs6935952	SASH1	0.773081	0.111775	0.00402186	0.013948	0.566489	0.567169	0.566464
rs4455680	6	151863505	G	A	0.778593	-0.0590047	0.0025997	2.4e-119	6	151542370	G	A	rs4455680	CCDC170	0.670122	0.173846	-0.00664906	0.0156089	0.258366	0.260441	0.25829
rs11428711	6	151892456	A	AT	0.233895	-0.0430656	0.0024627	1.6e-73	6	151571321	A	AT	rs11428711	CCDC170	0.559148	0.252473	-0.00999382	0.0171095	0.802683	0.803541	0.802652
rs11428711	6	151892456	A	AT	0.233895	-0.0430656	0.0024627	1.6e-73	6	151571321	A	ATT	rs11428711	CCDC170	0.534811	0.2718	-0.0324637	0.0523034	0.017472	0.0166326	0.0175029
rs1871859	6	151898506	C	T	0.876842	0.105936	0.00314524	5.2e-255	6	151577371	C	T	rs1871859	CCDC170	0.593376	0.22667	-0.00917169	0.0171771	0.191779	0.192234	0.191762
rs1891002	6	151900047	T	A	0.710451	0.0883992	0.00227371	0	6	151578912	T	A	rs1891002	CCDC170	0.343598	0.46395	-0.0140769	0.0148634	0.294978	0.290987	0.295125
rs10484920	6	151979047	A	G	0.94224	0.0391271	0.00443909	1.2e-18	6	151657912	A	G	rs10484920	ESR1	0.478065	0.320513	-0.0271464	0.0382658	0.032519	0.0320781	0.0325353
rs6905582	6	152000454	G	A	0.829834	0.0619041	0.00277216	2.5e-116	6	151679319	G	A	rs6905582	ESR1	0.754064	0.122592	-0.00638489	0.0203804	0.128307	0.126237	0.128383
rs2982573	6	152010534	T	C	0.580356	-0.0811273	0.00209324	0	6	151689399	T	C	rs2982573	ESR1	0.0435392	1.36112	0.0273887	0.0135689	0.462024	0.468295	0.461793
rs1890010	6	152085275	C	T	0.291135	-0.0477196	0.00227326	1.1e-103	6	151764140	C	T	rs1890010	ESR1	0.926653	0.0330828	0.00150004	0.0162948	0.776225	0.777207	0.776189
rs2234693	6	152163335	T	C	0.543176	-0.0183545	0.00207032	3.5e-20	6	151842200	T	C	rs2234693	ESR1	0.906971	0.0424067	0.00160349	0.0137215	0.416705	0.419812	0.416591
rs547908752	6	152220787	C	T	0.979185	0.0796626	0.00738594	2.1e-27	6	151899652	C	T	rs547908752	ESR1	0.862499	0.0642414	-0.00901936	0.0520767	0.0172131	0.0170838	0.0172179
rs2813495	6	152476952	G	C	0.224086	-0.0146959	0.00247268	2e-09	6	152155817	G	C	rs2813495	SYNE1	0.351183	0.454466	0.0160132	0.017176	0.795334	0.79401	0.795383
rs17215781	6	152570274	A	G	0.925541	-0.029709	0.00392955	8.5e-14	6	152249139	A	G	rs17215781	SYNE1	0.447556	0.349153	-0.0202104	0.0266102	0.0690524	0.0677467	0.0691005
rs633891	6	152592751	C	T	0.562958	0.0164718	0.00210163	9.4e-16	6	152271616	C	T	rs633891	SYNE1	0.992137	0.00342849	0.000134342	0.0136313	0.536214	0.535729	0.536232
rs12196629	6	155329403	C	T	0.839976	-0.0288395	0.00282655	6e-26	6	155008269	C	T	rs12196629	TIAM2	0.325649	0.48725	0.019049	0.0193801	0.145448	0.147291	0.14538
rs9397763	6	155342597	T	C	0.895644	-0.0222572	0.00346223	6e-10	6	155021463	T	C	rs9397763	TIAM2	0.75723	0.120772	-0.00545741	0.0176546	0.182404	0.182747	0.182392
rs62427108	6	155436821	C	T	0.945026	0.024906	0.00454214	3.4e-09	6	155115687	C	T	rs62427108	TIAM2	0.691207	0.160392	0.0173311	0.0436313	0.0248868	0.0259859	0.0248464
rs12214204	6	157390672	A	G	0.830666	0.0176201	0.00276568	3.8e-10	6	157069538	A	G	rs12214204	ARID1B	0.531607	0.274409	0.010791	0.0172504	0.19116	0.191899	0.191132
rs35267182	6	158875546	C	CA	0.665927	-0.0138877	0.0021919	8.8e-11	6	158454514	C	CA	rs35267182	TULP4	0.78004	0.107883	0.0042965	0.015385	0.263707	0.264659	0.263672
rs4709746	6	164133001	C	T	0.866245	0.0342644	0.00305351	4.9e-32	6	163711969	C	T	rs4709746	QKI	0.535939	0.270885	0.01544	0.0249448	0.0817988	0.0810144	0.0818276
rs28585071	6	168432467	G	A	0.824464	0.0278591	0.00272457	2.5e-25	6	168031787	G	A	rs28585071	KIF25	0.944876	0.024625	0.0012637	0.0182769	0.16653	0.163824	0.166629
rs2969072	7	2530431	A	G	0.325417	0.0140817	0.00219653	7.2e-12	7	2490797	A	G	rs2969072	GRIFIN	0.805859	0.0937409	-0.00382118	0.0155477	0.743891	0.741651	0.743974
rs798544	7	2763102	C	T	0.70271	-0.0139664	0.0022482	2.1e-10	7	2723468	C	T	rs798544	AMZ1	0.00854299	2.06839	0.0369445	0.0140483	0.361049	0.369657	0.360733
rs10232074	7	15300375	C	G	0.79271	-0.0155844	0.00254691	4.6e-11	7	15260750	C	G	rs10232074	AGMO	0.868144	0.0614081	-0.00242999	0.0146371	0.316358	0.316493	0.316353
rs73290427	7	15506110	G	T	0.823193	0.0160479	0.00269975	2.2e-09	7	15466485	G	T	rs73290427	AGMO	0.800372	0.0967083	-0.00438753	0.0173512	0.187342	0.188056	0.187316
rs6942739	7	15718531	C	T	0.292315	-0.0329709	0.00227694	3.8e-52	7	15678906	C	T	rs6942739	MEOX2	0.937287	0.0281274	0.00122214	0.015533	0.744136	0.742104	0.744211
rs10278969	7	15957810	G	A	0.33857	0.0165916	0.00217078	4.4e-14	7	15918185	G	A	rs10278969	ISPD	0.210382	0.676992	0.0178121	0.0142211	0.65236	0.655786	0.652234
rs12700058	7	19572001	T	G	0.325239	0.0157039	0.00219549	5.4e-14	7	19532378	T	G	rs12700058	TWISTNB	0.593485	0.22659	0.00828909	0.0155287	0.746429	0.744212	0.746511
rs11763267	7	20052860	T	C	0.805743	0.0228397	0.00260385	2.2e-17	7	20013237	T	C	rs11763267	MACC1	0.108988	0.962622	0.0302972	0.0189032	0.153665	0.155703	0.15359
rs87	7	25699861	A	G	0.199939	-0.0393006	0.00257747	7.3e-56	7	25660241	A	G	rs87	NPVF	0.65481	0.183885	-0.00737741	0.0165009	0.783656	0.783839	0.783649
rs10245353	7	25858614	C	A	0.809051	-0.0173671	0.00262496	2.7e-11	7	25818994	C	A	rs10245353	NFE2L3	0.0171167	1.76658	0.0367689	0.015422	0.264873	0.269424	0.264705
rs7798002	7	25860580	G	T	0.806545	-0.0169036	0.00260483	5.3e-11	7	25820960	G	A	rs7798002	NFE2L3	0.19588	0.70801	0.6302	0.487251	0.000190441	0.000299542	0.000186425
rs7798002	7	25860580	G	T	0.806545	-0.0169036	0.00260483	5.3e-11	7	25820960	G	T	rs7798002	NFE2L3	0.0184048	1.73507	0.0362753	0.0153881	0.265736	0.270362	0.265565
rs1859165	7	27218468	T	C	0.0943423	0.040046	0.00351978	1.1e-30	7	27178849	T	C	rs1859165	HOXA10,HOXA10-HOXA9	0.276956	0.55759	0.0234902	0.0216065	0.888043	0.889676	0.887983
rs17472350	7	27231045	T	C	0.977153	0.0765994	0.00700756	7.7e-29	7	27191426	T	C	rs17472350	HOXA13	0.644292	0.190917	-0.0148607	0.0321866	0.0469425	0.0457055	0.0469881
rs7812039	7	27248891	C	G	0.18514	0.0190471	0.0026434	1.5e-13	7	27209272	C	G	rs7812039	HOXA13	0.348094	0.458303	0.0159541	0.0170033	0.79847	0.801261	0.798367
rs2040666	7	27968193	A	G	0.710705	-0.0314933	0.00226784	3.8e-44	7	27928574	A	G	rs2040666	JAZF1	0.876446	0.0572747	0.00242583	0.0156027	0.253083	0.254388	0.253034
rs10239787	7	27970153	C	T	0.670609	0.0324828	0.00219309	5.2e-49	7	27930534	C	T	rs10239787	JAZF1	0.29974	0.523256	0.0149347	0.014402	0.33667	0.340571	0.336527
rs71539572	7	28609388	C	A	0.773615	-0.0220222	0.00245995	4.5e-20	7	28569770	C	A	rs71539572	CREB5	0.786517	0.104292	-0.00444858	0.0164253	0.216637	0.216945	0.216625
rs982948	7	28708864	G	A	0.57151	0.0139173	0.00214582	1.9e-11	7	28669247	G	A	rs982948	CREB5	0.525532	0.279401	-0.00895292	0.0141026	0.376386	0.374337	0.376462
rs757980	7	28725536	G	A	0.247629	0.0398868	0.00240713	3.6e-64	7	28685919	G	A	rs757980	CREB5	0.339862	0.468698	0.0151571	0.0158806	0.755892	0.756594	0.755867
rs62459989	7	29853084	C	T	0.820811	-0.0184612	0.00268998	4.5e-13	7	29813468	C	T	rs62459989	WIPF3	0.764515	0.116614	-0.00557671	0.0186165	0.155594	0.15622	0.155571
rs28362709	7	30955539	G	T	0.771073	0.0451269	0.00245392	2e-80	7	30915924	G	T	rs28362709	AQP1,RP5-877J2.1	0.0453628	1.3433	0.037167	0.0185717	0.158824	0.164219	0.158626
rs10264106	7	37947818	A	C	0.813689	-0.0516466	0.00264134	5.7e-85	7	37908216	A	C	rs10264106	EPDR1,SFRP4	0.968564	0.0138715	-0.000694983	0.0176352	0.17914	0.179912	0.179112
rs2598095	7	37985998	G	A	0.478127	0.0168019	0.00206849	3e-17	7	37946396	G	A	rs2598095	EPDR1,SFRP4	0.508505	0.293705	-0.0091336	0.0138143	0.588742	0.587828	0.588776
rs5883629	7	38099909	C	CT	0.348529	-0.0631788	0.00215964	6.3e-198	7	38060307	C	CT	rs5883629	SFRP4	0.995793	0.00183113	8.12592e-05	0.0154096	0.734454	0.735418	0.734419
rs6978070	7	38152923	G	A	0.665044	-0.0651231	0.00219771	1.1e-204	7	38113321	G	A	rs6978070	STARD3NL	0.0459462	1.33775	0.0281046	0.0140813	0.367948	0.371982	0.3678
rs76990766	7	42606913	C	T	0.948822	-0.0469767	0.00466248	9.5e-24	7	42567314	C	T	rs76990766	GLI3	0.0388544	1.41056	0.0694548	0.0336225	0.0433571	0.0461113	0.0432557
rs2330627	7	42696502	G	A	0.796616	-0.0232084	0.0026389	1e-18	7	42656903	G	A	rs2330627	C7orf25	0.283961	0.546742	0.0154582	0.0144272	0.330343	0.329157	0.330386
rs1548607	7	50901491	A	G	0.672193	0.0208625	0.00218882	5.2e-23	7	50833794	A	G	rs1548607	GRB10	0.263599	0.579056	0.0159579	0.0142745	0.348408	0.347837	0.348429
rs377080180	7	74121005	A	AT	0.931302	0.0250922	0.00410134	3.1e-10	7	74706674	A	AT	rs377080180	GTF2I	0.0212995	1.67163	0.0691052	0.0300114	0.0560037	0.0573782	0.0559531
rs571356	7	83306489	G	A	0.681672	0.016134	0.00220913	1.1e-13	7	83677173	G	A	rs571356	SEMA3E	0.429824	0.366709	-0.0119771	0.0151706	0.276752	0.273496	0.276872
rs42032	7	92237426	G	A	0.737168	0.024398	0.00234347	1e-26	7	92608112	G	A	rs42032	CDK6	0.142156	0.847235	0.0225669	0.0153745	0.264883	0.267233	0.264796
rs6946681	7	95339454	C	T	0.785667	-0.0147193	0.00250512	5.2e-09	7	95710142	C	T	rs6946681	DYNC1I1	0.503878	0.297675	0.0103728	0.0155189	0.260722	0.261617	0.260689
rs6966540	7	95727967	T	C	0.627187	-0.0212756	0.00212824	5.3e-24	7	96098655	T	C	rs6966540	DYNC1I1	0.279657	0.553375	0.0149808	0.0138571	0.405537	0.406107	0.405516
rs1859279	7	96041731	T	A	0.632253	0.0203126	0.00214628	1.1e-21	7	96412419	T	A	rs1859279	SHFM1	0.776902	0.109634	0.00394252	0.0139135	0.384048	0.386238	0.383967
rs35108541	7	96143841	A	AC	0.337007	-0.0491762	0.00218001	3.3e-124	7	96514529	A	AC	rs35108541	SHFM1	0.130227	0.8853	0.0224432	0.0148315	0.705726	0.707901	0.705646
rs6465515	7	96157189	T	C	0.319127	0.0290797	0.00221084	2.9e-41	7	96527877	T	C	rs6465515	SHFM1	0.580683	0.236061	0.0078288	0.0141726	0.643308	0.645843	0.643215
rs17598306	7	96581811	C	T	0.868428	0.029887	0.00303973	5.3e-23	7	96952499	C	T	rs17598306	DLX6	0.18501	0.732804	-0.0315684	0.0238165	0.0881052	0.0872154	0.0881379
rs1724298	7	96647184	T	C	0.890258	-0.0342394	0.0033077	1.2e-25	7	97017872	T	C	rs1724298	DLX5	0.517453	0.286129	0.0180623	0.027905	0.0626266	0.0643115	0.0625646
rs78456152	7	96718371	G	GT	0.643353	0.0217886	0.00217317	7.8e-24	7	97089059	G	GT	rs78456152	SDHAF3	0.0483393	1.3157	-0.0280581	0.0142111	0.351054	0.344045	0.351312
rs45446698	7	99332948	T	G	0.957985	0.038737	0.00512132	3.8e-15	7	99735325	T	G	rs45446698	CYP3A7	0.303208	0.51826	0.0310898	0.0301966	0.0517922	0.0546456	0.0516871
rs11771799	7	99956436	T	C	0.856042	0.0186926	0.0031016	9e-11	7	100358813	T	C	rs11771799	PILRB	0.0130653	1.88388	0.0411499	0.0165794	0.210757	0.215379	0.210587
rs531968440	7	119789791	C	A	0.993818	-0.137415	0.0148705	2.8e-19	7	120149737	C	A	rs531968440	KCND2	0.000699327	3.15532	0.626006	0.184671	0.00122061	0.00175172	0.00120106
rs798914	7	120907715	C	G	0.428197	-0.0688288	0.00209377	1.4e-250	7	121267661	C	G	rs798914	CPED1	0.960877	0.0173321	0.000673257	0.0137251	0.557207	0.559056	0.557139
rs2707518	7	120954908	G	T	0.605911	-0.179756	0.00211927	0	7	121314854	G	T	rs2707518	WNT16	0.655991	0.183102	-0.00633024	0.0142107	0.356971	0.352864	0.357123
rs10668066	7	120965464	G	GCACC	0.753376	-0.188754	0.00239283	0	7	121325410	G	GTACC	rs10668066	WNT16	0.205228	0.687764	-0.0789747	0.062342	0.0121466	0.0112507	0.0121795
rs188714751	7	121025086	C	T	0.990268	-0.130862	0.0106202	5.3e-38	7	121385032	C	T	rs188714751	FAM3C	0.798	0.097997	0.0233414	0.0912001	0.00582225	0.00575484	0.00582473
rs189468016	7	121033358	T	C	0.997225	-0.223991	0.0224389	2.4e-24	7	121393304	T	C	rs189468016	FAM3C	0.080986	1.09159	-0.419524	0.240416	0.000822493	0.000559116	0.000832187
rs138090420	7	121036166	T	A	0.964549	-0.15916	0.00600492	5.4e-164	7	121396112	T	A	rs138090420	FAM3C	0.452193	0.344676	0.0261509	0.034786	0.0411617	0.0410456	0.041166
rs10488055	7	121441980	T	A	0.675471	-0.0180362	0.00220076	4e-16	7	121801926	T	A	rs10488055	PTPRZ1	0.0404213	1.39339	-0.0287897	0.0140477	0.380363	0.373288	0.380623
rs4731052	7	121868676	G	T	0.812683	-0.016264	0.00264623	2e-09	7	122228622	G	C	rs4731052	FEZF1	0.151282	0.820212	-0.0823263	0.0573695	0.0143573	0.013369	0.0143937
rs4731052	7	121868676	G	T	0.812683	-0.016264	0.00264623	2e-09	7	122228622	G	T	rs4731052	FEZF1	0.525483	0.279441	-0.00986373	0.0155355	0.259144	0.25484	0.259302
rs62621812	7	127015083	G	A	0.979645	0.0953649	0.00748956	6.7e-40	7	127375029	G	A	rs62621812	ZNF800	0.656529	0.182746	-0.0151218	0.0340036	0.0424629	0.0419982	0.04248
rs534049724	7	127019058	G	GA	0.989759	0.112862	0.0119592	2.5e-23	7	127379004	G	GA	rs534049724	ZNF800	0.989312	0.00466677	0.000548529	0.0409474	0.0287681	0.0288291	0.0287659
rs6467589	7	135058554	G	A	0.292774	0.0133743	0.00226059	3.6e-09	7	135373802	G	A	rs6467589	CNOT4	0.104751	0.979843	-0.0243718	0.0150235	0.710922	0.705921	0.711106
rs2069442	7	150755205	G	C	0.744483	0.0217593	0.00235375	4.9e-21	7	151058118	G	C	rs2069442	CDK5,SLC4A2	0.859762	0.0656218	-0.00262056	0.0148325	0.29406	0.296442	0.293973
rs28665356	7	151120798	T	C	0.745622	0.0157725	0.00237097	1.3e-12	7	151423712	T	C	rs28665356	CRYGN	0.744698	0.12802	-0.00525381	0.0161338	0.229827	0.226217	0.22996
rs1982386	8	6371476	C	T	0.756512	0.016772	0.00244209	1.6e-11	8	6513955	C	G	rs1982386	ANGPT2,MCPH1	0.953017	0.0208995	0.0121481	0.206184	0.00134921	0.00118089	0.0013554
rs1982386	8	6371476	C	T	0.756512	0.016772	0.00244209	1.6e-11	8	6513955	C	T	rs1982386	ANGPT2,MCPH1	0.859069	0.065972	0.00272025	0.0153202	0.27122	0.270746	0.271238
rs2442599	8	6394151	G	A	0.27874	-0.0171584	0.00234604	2.1e-13	8	6536630	G	A	rs2442599	ANGPT2,MCPH1	0.748911	0.12557	0.00475244	0.0148478	0.6998	0.701751	0.699728
rs2921059	8	8317887	G	T	0.562523	-0.0401012	0.00212431	4.4e-82	8	8460377	G	A	rs2921059	SGK223	0.00895674	2.04785	-0.0884171	0.0338283	0.0445568	0.0402811	0.0447141
rs2921059	8	8317887	G	T	0.562523	-0.0401012	0.00212431	4.4e-82	8	8460377	G	C	rs2921059	SGK223	0.842869	0.0742398	-0.0632097	0.318879	0.000464443	0.000416665	0.000466201
rs2921059	8	8317887	G	T	0.562523	-0.0401012	0.00212431	4.4e-82	8	8460377	G	T	rs2921059	SGK223	0.0756833	1.121	0.024302	0.0136812	0.482789	0.488718	0.482571
rs2921057	8	8318667	C	T	0.539521	-0.0394276	0.00209974	7.7e-82	8	8461157	C	T	rs2921057	SGK223	0.548565	0.260772	0.00820362	0.0136747	0.530588	0.531844	0.530542
rs2921042	8	8326470	C	G	0.746327	-0.0236619	0.00239825	2.4e-24	8	8468960	C	G	rs2921042	SGK223	0.378634	0.42178	-0.0135723	0.0154157	0.260811	0.257711	0.260926
rs2980752	8	8358156	C	A	0.68443	-0.03258	0.00224965	2.5e-50	8	8500646	C	A	rs2980752	SGK223	0.624288	0.204615	-0.00713301	0.0145636	0.316483	0.316321	0.316489
rs2929308	8	9084121	T	A	0.490279	0.0487802	0.00208931	2e-126	8	9226611	T	A	rs2929308	PPP1R3B	0.260168	0.584746	0.0155326	0.0137946	0.430783	0.433548	0.430681
rs34597048	8	9219887	C	A	0.90389	-0.0455021	0.00373172	5.2e-37	8	9362377	C	A	rs34597048	TNKS	0.650984	0.18643	-0.00837444	0.0185113	0.160737	0.160188	0.160757
rs4383974	8	9619348	C	G	0.702353	-0.0182957	0.0022866	2.2e-17	8	9761838	C	G	rs4383974	TNKS	0.420557	0.376175	0.0113595	0.0141032	0.37145	0.374318	0.371345
rs17151318	8	10060683	C	T	0.574593	-0.0179328	0.00211286	1.8e-17	8	10203173	C	A	rs17151318	MSRA	0.625989	0.203433	-0.125708	0.257926	0.00074269	0.000642273	0.000746386
rs17151318	8	10060683	C	T	0.574593	-0.0179328	0.00211286	1.8e-17	8	10203173	C	T	rs17151318	MSRA	0.0547961	1.26125	-0.0266477	0.0138755	0.397049	0.391376	0.397258
rs2409701	8	10957723	G	C	0.489112	0.0393467	0.00209434	3e-83	8	11100213	G	C	rs2409701	XKR6	0.438114	0.358413	0.0107138	0.0138174	0.429696	0.43014	0.429679
rs59828823	8	11085045	C	T	0.901013	0.0225284	0.00352951	1.3e-10	8	11227536	C	G	rs59828823	XKR6	0.491648	0.308346	0.24483	0.356017	0.000400886	0.000466442	0.000398473
rs59828823	8	11085045	C	T	0.901013	0.0225284	0.00352951	1.3e-10	8	11227536	C	T	rs59828823	XKR6	0.840602	0.0754096	-0.00613699	0.0305135	0.052071	0.0524946	0.0520554
rs2736340	8	11343973	C	T	0.745162	-0.0269985	0.00238875	2.6e-29	8	11486464	C	T	rs2736340	BLK	0.467929	0.32982	-0.0112348	0.0154781	0.260256	0.259203	0.260295
rs1382568	8	11351220	A	G	0.222416	0.0308596	0.00262272	2.1e-35	8	11493711	A	C	rs1382568	BLK	0.584689	0.233075	-0.00838434	0.0153405	0.268062	0.267134	0.268096
rs1382568	8	11351220	A	G	0.222416	0.0308596	0.00262272	2.1e-35	8	11493711	A	G	rs1382568	BLK	0.729778	0.136809	0.00477654	0.0138281	0.444297	0.443219	0.444336
rs13332	8	11706581	T	G	0.366214	0.0195604	0.00218394	3.4e-20	8	11849072	T	C	rs13332	CTSB	0.143751	0.84239	0.078425	0.0536435	0.0164645	0.0174641	0.0164277
rs13332	8	11706581	T	G	0.366214	0.0195604	0.00218394	3.4e-20	8	11849072	T	G	rs13332	CTSB	0.400573	0.397318	-0.0114687	0.0136435	0.518526	0.51981	0.518479
rs10087422	8	12149239	C	T	0.453947	-0.0399103	0.0029756	3.4e-41	8	12291730	C	T	rs10087422	DEFB130	0.274215	0.561909	-0.0171136	0.0156516	0.643798	0.64236	0.643851
rs77040936	8	13267571	T	A	0.872	0.0187269	0.00317576	3.6e-10	8	13410062	T	A	rs77040936	DLC1	0.318042	0.497515	-0.0233025	0.0233378	0.0936958	0.0933562	0.0937083
rs749368	8	22501333	A	T	0.938986	-0.0361054	0.00439506	3.7e-17	8	22643820	A	T	rs749368	BIN3	0.262986	0.580068	0.0291012	0.025998	0.0737814	0.0765927	0.0736779
rs13261573	8	25248615	G	A	0.751337	0.0183915	0.00241058	1.2e-15	8	25391099	G	A	rs13261573	DOCK5	0.926597	0.0331091	0.00140795	0.0152826	0.272563	0.270546	0.272637
rs6471752	8	49309167	C	T	0.846907	0.0248685	0.00290572	4.4e-19	8	48396607	C	T	rs6471752	EFCAB1	0.80894	0.0920836	-0.00462982	0.0191478	0.145335	0.145422	0.145332
rs72656010	8	57122215	T	C	0.86746	-0.0215022	0.00308898	1.2e-11	8	56209656	T	C	rs72656010	PLAG1	0.0598164	1.22318	0.0384784	0.0204439	0.126533	0.130432	0.126389
rs4737933	8	69895506	G	A	0.441327	0.0147848	0.00216033	2.9e-11	8	68983271	G	A	rs4737933	C8orf34	0.0632514	1.19893	0.0265811	0.0143107	0.650708	0.658218	0.650432
rs11988286	8	70182015	A	T	0.781496	0.0263849	0.00253612	1.7e-27	8	69269780	A	T	rs11988286	SULF1	0.31606	0.50023	0.0161987	0.0161569	0.226252	0.229273	0.226141
rs34515576	8	71933788	G	A	0.477584	0.0285866	0.00209429	5.3e-47	8	71021553	G	A	rs34515576	EYA1	0.177796	0.750078	-0.0182411	0.0135362	0.503917	0.49979	0.504069
rs737534	8	72088171	A	G	0.812033	0.0159735	0.00267083	3.7e-10	8	71175936	A	G	rs737534	EYA1	0.207133	0.68375	0.024453	0.0193842	0.141641	0.145097	0.141514
rs7830123	8	72219699	A	G	0.742723	0.0306453	0.00238888	4.1e-40	8	71307464	A	G	rs7830123	EYA1	0.657724	0.181956	-0.0069552	0.0156982	0.24643	0.245229	0.246474
rs35988618	8	72460792	G	C	0.714985	0.0156108	0.00231409	8.6e-12	8	71548557	G	C	rs35988618	EYA1	0.40793	0.389414	-0.0123897	0.0149716	0.288691	0.286144	0.288785
rs2581260	8	77493526	T	A	0.836546	-0.0249697	0.00290942	3.1e-18	8	76581291	T	A	rs2581260	ZFHX4	0.428889	0.367655	0.0157891	0.0199586	0.13709	0.137685	0.137068
rs4739697	8	80822461	A	G	0.339701	0.0218287	0.00221662	2.1e-24	8	79910226	A	G	rs4739697	MRPS28	0.683208	0.165447	0.00639774	0.0156773	0.745662	0.749566	0.745518
rs6415571	8	96656533	T	G	0.227411	0.0245018	0.00249932	1.1e-22	8	95644305	T	G	rs6415571	C8orf37	0.014573	1.83645	-0.036204	0.0148206	0.7033	0.699272	0.703448
rs1667633	8	100789815	C	T	0.955084	0.0305554	0.00503613	7.5e-10	8	99777587	C	A	rs1667633	VPS13B	0.910733	0.040609	-0.00230071	0.0205211	0.124295	0.123902	0.124309
rs1667633	8	100789815	C	T	0.955084	0.0305554	0.00503613	7.5e-10	8	99777587	C	T	rs1667633	VPS13B	0.764191	0.116798	0.010327	0.0344255	0.0406104	0.040987	0.0405965
rs1389976	8	108890004	T	G	0.890779	0.0261421	0.00340332	7.4e-15	8	107877776	T	C	rs1389976	RSPO2	0.693145	0.159176	-0.00592656	0.0150195	0.282352	0.281146	0.282397
rs1389976	8	108890004	T	G	0.890779	0.0261421	0.00340332	7.4e-15	8	107877776	T	G	rs1389976	RSPO2	0.949914	0.0223159	-0.0016013	0.0254921	0.0759429	0.0765025	0.0759223
rs74974549	8	108991150	A	T	0.532196	-0.0118415	0.00210645	5.5e-09	8	107978922	A	T	rs74974549	RSPO2	0.514962	0.288225	-0.00900645	0.013832	0.409502	0.405847	0.409637
rs7815105	8	109298794	C	T	0.387855	0.0161262	0.00214486	2e-15	8	108286565	C	T	rs7815105	EIF3E	0.322757	0.491124	0.0140657	0.0142249	0.646082	0.648485	0.645994
rs2721932	8	116620304	G	A	0.44264	0.0128058	0.00210788	5.5e-10	8	115608077	G	A	rs2721932	TRPS1	0.119298	0.923367	0.023004	0.0147676	0.687305	0.69439	0.687044
rs2737265	8	116667634	A	G	0.718653	-0.0381349	0.00232378	2e-65	8	115655407	A	G	rs2737265	TRPS1	0.521358	0.282864	-0.00936686	0.0146071	0.309043	0.311318	0.308959
rs1005502	8	117167843	C	T	0.264393	0.026736	0.00239798	1.7e-31	8	116155618	C	T	rs1005502	TRPS1	0.455055	0.341936	-0.0109813	0.0147003	0.687437	0.689019	0.687379
rs764982	8	119757827	G	A	0.210269	0.0229644	0.00256229	6.5e-22	8	118745588	G	A	rs764982	SAMD12	0.871329	0.0598177	-0.00249709	0.015417	0.734858	0.733956	0.734891
rs117204589	8	119917642	T	C	0.982138	-0.101216	0.00799006	4.6e-39	8	118905403	T	C	rs117204589	TNFRSF11B	0.708688	0.149545	-0.0165517	0.0443009	0.0241802	0.0241824	0.0241801
rs7813157	8	119923365	G	T	0.0526911	-0.0445777	0.00467613	5.4e-22	8	118911126	G	T	rs7813157	TNFRSF11B	0.539547	0.267971	0.0206088	0.0335922	0.95615	0.958622	0.956059
rs1586274	8	120026562	A	G	0.515903	0.0121022	0.00209656	1.8e-10	8	119014323	A	G	rs1586274	COLEC10	0.660076	0.180406	-0.00595288	0.0135352	0.510635	0.510224	0.51065
rs7841822	8	120506546	G	T	0.568906	0.0115834	0.0021115	4.7e-09	8	119494306	G	A	rs7841822	ENPP2	0.289869	0.537798	0.114438	0.108123	0.00406332	0.00435668	0.00405252
rs7841822	8	120506546	G	T	0.568906	0.0115834	0.0021115	4.7e-09	8	119494306	G	T	rs7841822	ENPP2	0.26438	0.577772	0.0150763	0.013508	0.48429	0.48697	0.484192
rs4871827	8	121061879	G	A	0.673211	-0.0127963	0.00222237	3.8e-10	8	120049640	G	A	rs4871827	DEPTOR	0.629045	0.201318	-0.00715103	0.0148033	0.296919	0.296956	0.296918
rs6470159	8	124610526	G	A	0.336898	-0.0143019	0.00222939	3.7e-10	8	123598286	G	A	rs6470159	KLHL38	0.864111	0.0634305	0.0024409	0.0142623	0.652706	0.650383	0.652792
rs7014448	8	127990833	T	G	0.318596	0.0291246	0.00223873	7.2e-42	8	126978588	T	G	rs7014448	FAM84B	0.350365	0.455479	0.0146176	0.0156525	0.748043	0.750184	0.747965
rs7017252	8	129950844	C	T	0.616624	-0.0154619	0.0021526	2.8e-14	8	128938598	C	T	rs7017252	GSDMC	0.692213	0.15976	0.0058658	0.0148182	0.295395	0.295738	0.295382
rs7000279	8	142298179	C	T	0.73441	-0.0148644	0.00237128	8.4e-12	8	141288080	C	T	rs7000279	SLC45A4	0.276488	0.558323	-0.0178725	0.0164233	0.223224	0.21969	0.223354
rs62530366	8	145536056	A	G	0.61472	-0.01309	0.00215803	8.3e-10	8	144312370	A	G	rs62530366	HSF1	0.950998	0.0218204	0.000913007	0.0148569	0.307028	0.306754	0.307038
rs12340775	9	13226945	G	A	0.944484	0.042545	0.00468969	1.7e-19	9	13226946	G	A	rs12340775	MPDZ	0.378207	0.42227	-0.0221812	0.0251714	0.0798147	0.0781758	0.079875
rs17278798	9	13986133	G	C	0.626955	-0.0127976	0.00215833	2.6e-11	9	13986134	G	C	rs17278798	NFIB	0.00822508	2.08486	-0.0392272	0.0148437	0.301722	0.294256	0.301997
rs1927625	9	16439783	A	G	0.924954	0.032157	0.00402571	9.8e-17	9	16439785	A	G	rs1927625	BNC2	0.595304	0.225261	0.0164708	0.0310088	0.050303	0.051253	0.050268
rs10756762	9	16563123	T	C	0.589929	-0.0222445	0.00214642	3.3e-24	9	16563125	T	C	rs10756762	BNC2	0.314973	0.501726	0.0139041	0.0138371	0.413763	0.418117	0.413602
rs4961733	9	16686327	G	A	0.198406	-0.0290091	0.00262458	3.3e-29	9	16686329	G	A	rs4961733	BNC2	0.127219	0.895447	-0.0239168	0.0156815	0.749924	0.746325	0.750056
rs78817479	9	17040371	C	A	0.915871	-0.0274128	0.0037774	1.3e-12	9	17040373	C	A	rs78817479	CNTLN	0.156012	0.806842	0.0448125	0.0315889	0.0493048	0.0497499	0.0492885
rs11792038	9	18492651	C	T	0.869593	0.0189399	0.00311039	6.3e-10	9	18492653	C	T	rs11792038	ADAMTSL1	0.304385	0.516577	0.0223498	0.0217606	0.10993	0.111072	0.109888
rs35264941	9	18626297	G	C	0.982063	0.0658425	0.00787483	2.1e-17	9	18626299	G	C	rs35264941	ADAMTSL1	0.752629	0.123419	0.0299658	0.095077	0.00580361	0.00514624	0.00582781
rs10117672	9	18909703	G	A	0.603398	0.012405	0.00215537	1.6e-10	9	18909705	G	A	rs10117672	ADAMTSL1	0.943095	0.0254447	-0.00100218	0.0140399	0.383216	0.383814	0.383194
rs7038427	9	27270016	G	C	0.33344	-0.012924	0.0022148	3.5e-09	9	27270018	G	C	rs7038427	EQTN	0.284358	0.546134	0.0151773	0.0141767	0.647514	0.650119	0.647418
rs7873822	9	35726821	G	T	0.686701	0.0143036	0.00225438	1.2e-10	9	35726824	G	T	rs7873822	TLN1	0.204208	0.689927	0.0190918	0.015037	0.286023	0.287805	0.285958
rs11142400	9	73017959	G	A	0.668267	-0.0136352	0.00222169	4.3e-09	9	70403043	G	A	rs11142400	KLF9	0.733252	0.134747	-0.00473151	0.0138834	0.408047	0.404272	0.408186
rs4878008	9	89334752	C	A	0.618184	0.0161388	0.0021583	8.6e-15	9	86719837	C	A	rs4878008	GAS1	0.553572	0.256826	0.00809088	0.0136574	0.429391	0.430999	0.429332
rs13290575	9	89700720	G	A	0.728068	-0.0174596	0.00234862	1.7e-13	9	87085805	G	A	rs13290575	GAS1	0.749777	0.125068	0.00448848	0.0140734	0.370707	0.371295	0.370686
rs117360596	9	95640171	C	T	0.970442	-0.0435799	0.00644391	6e-12	9	92877889	C	T	rs117360596	ZNF484	0.254134	0.594937	0.0513559	0.0450346	0.0243199	0.0246624	0.0243073
rs10761177	9	95644104	A	G	0.634158	0.0182781	0.00218538	1e-17	9	92881822	A	G	rs10761177	ZNF484	0.0768759	1.11421	-0.0257528	0.014557	0.316226	0.314326	0.316296
rs12683791	9	96463094	T	C	0.728983	-0.0280191	0.00235105	2.7e-36	9	93700812	T	C	rs12683791	PHF2	0.00445882	2.35078	-0.041218	0.0144943	0.329466	0.321149	0.329772
rs4744295	9	96623821	A	G	0.581731	-0.0194331	0.00211769	1.7e-22	9	93861539	A	G	rs4744295	BARX1	0.0862979	1.064	-0.0242373	0.0141304	0.369017	0.363929	0.369204
rs13291289	9	96720778	C	T	0.602687	-0.0212213	0.00212935	2.9e-27	9	93958496	C	T	rs13291289	BARX1	0.290763	0.536461	-0.0144691	0.013696	0.413212	0.415129	0.413142
rs7866254	9	96903469	G	A	0.784631	-0.0229981	0.00255929	2.2e-21	9	94141187	G	A	rs7866254	PTPDC1	0.0143565	1.84295	-0.0424756	0.0173496	0.188188	0.183816	0.188349
rs61420024	9	98255103	A	AG	0.643333	0.0269329	0.0021846	3.4e-38	9	95492821	A	AG	rs61420024	PTCH1	0.686616	0.163286	0.00568189	0.0140832	0.371287	0.371495	0.371279
rs79423161	9	109469434	C	G	0.924721	-0.0230737	0.00395866	3.3e-09	9	106707153	C	A	rs79423161	ZNF462	0.976701	0.0102383	-0.00483658	0.165609	0.00175056	0.00169477	0.00175262
rs79423161	9	109469434	C	G	0.924721	-0.0230737	0.00395866	3.3e-09	9	106707153	C	G	rs79423161	ZNF462	0.698612	0.155764	0.00995001	0.0256977	0.0752732	0.0755586	0.0752627
rs1352755	9	109488759	T	C	0.439532	-0.0143759	0.0021036	3.6e-12	9	106726478	T	C	rs1352755	ZNF462	0.753269	0.12305	-0.00425786	0.0135457	0.532992	0.530751	0.533074
rs28729182	9	110746766	A	T	0.890208	-0.0236555	0.00334688	1.9e-13	9	107984485	A	T	rs28729182	KLF4	0.09769	1.01015	0.0343352	0.0207319	0.12083	0.124884	0.120681
rs7027772	9	110929605	T	C	0.703176	0.0265344	0.00229292	3.5e-32	9	108167325	T	C	rs7027772	KLF4	0.569419	0.244568	-0.00828903	0.0145701	0.315265	0.314593	0.31529
rs1538658	9	111523941	C	T	0.823431	-0.0184729	0.00273303	3.4e-10	9	108761661	C	T	rs1538658	ACTL7B	0.636411	0.196262	-0.00886415	0.0187513	0.15496	0.156039	0.15492
rs2846444	9	113570107	G	A	0.413298	-0.0168442	0.00212065	1.4e-17	9	110807827	G	A	rs2846444	MUSK	0.172192	0.763988	0.0195198	0.0142982	0.655363	0.659543	0.655209
rs79158536	9	118767409	C	A	0.922904	-0.0388502	0.00391668	1.5e-25	9	116005130	C	A	rs79158536	PAPPA	0.107345	0.96922	0.0395759	0.0245776	0.0822863	0.0861823	0.0821429
rs56200518	9	124535526	C	T	0.989163	0.0598591	0.0100618	7.9e-10	9	121773247	C	T	rs56200518	DAB2IP	0.784359	0.105485	0.0182026	0.0665193	0.0108348	0.0105513	0.0108452
rs16911180	9	124738711	T	C	0.822397	-0.0164657	0.00276677	1.8e-09	9	121976432	T	C	rs16911180	TTLL11	0.76189	0.118108	0.00674328	0.0222551	0.10363	0.104302	0.103605
rs78676690	9	126355382	C	T	0.939499	0.0301418	0.00440149	1.4e-13	9	123593103	C	T	rs78676690	DENND1A	0.00646666	2.18932	-0.0700218	0.0257138	0.0772153	0.074329	0.0773215
rs12379417	9	127029736	G	A	0.63373	-0.0136302	0.00216914	5.7e-10	9	124267457	G	A	rs12379417	NEK6	0.790649	0.102016	-0.00372137	0.0140182	0.377791	0.376119	0.377853
rs3829849	9	129390800	C	T	0.631441	-0.0138863	0.00216226	2.4e-11	9	126628521	C	T	rs3829849	LMX1B	0.629212	0.201203	-0.00678766	0.0140579	0.371893	0.370586	0.371941
rs72767980	9	130320557	C	T	0.828762	-0.0286656	0.00286794	1.1e-23	9	127558278	C	T	rs72767980	FAM129B	0.499952	0.301072	-0.0169527	0.0251312	0.0809996	0.0807085	0.0810103
rs9657746	9	133481563	C	G	0.650274	0.0306599	0.00220002	1e-49	9	130606176	C	G	rs9657746	FUBP3	0.925464	0.0336405	-0.00128858	0.0137737	0.416552	0.417804	0.416505
rs635634	9	136155000	C	T	0.814402	0.0311795	0.00269803	8.4e-34	9	133279427	T	C	rs635634	ABO	0.369806	0.432026	0.0151332	0.016874	0.798097	0.800802	0.797998
rs11185677	9	137094359	G	A	0.842991	0.020479	0.00289167	1.4e-12	9	134202513	G	A	rs11185677	WDR5	0.744514	0.128127	-0.00648082	0.019887	0.136165	0.13628	0.13616
rs488535	10	3629908	C	T	0.294978	-0.0181615	0.00229459	5.6e-15	10	3587716	C	T	rs488535	KLF6	0.877606	0.0567005	-0.00217795	0.0141421	0.639401	0.637254	0.63948
rs78135803	10	5721701	G	A	0.949676	0.0296769	0.00475842	7.6e-10	10	5679738	G	A	rs78135803	FAM208B	0.858149	0.0664371	0.00697355	0.0390171	0.0315423	0.0319185	0.0315284
rs74119759	10	20143109	C	T	0.840646	0.0295501	0.002864	5.2e-27	10	19854180	C	T	rs74119759	PLXDC2	0.514912	0.288267	-0.0124967	0.01919	0.146767	0.147161	0.146753
rs10764201	10	20379378	C	T	0.480995	-0.0203878	0.00208249	1.7e-23	10	20090449	C	T	rs10764201	PLXDC2	0.973102	0.0118416	0.000477518	0.0141622	0.63984	0.64174	0.63977
rs3858202	10	21315553	A	C	0.396388	-0.0143502	0.00212314	1.6e-12	10	21026624	A	C	rs3858202	NEBL	0.48272	0.316305	0.0102754	0.0146386	0.680266	0.682866	0.68017
rs10764717	10	27888853	G	C	0.491837	0.028236	0.00207968	9.9e-45	10	27599924	G	C	rs10764717	RAB18	0.149489	0.825392	-0.020766	0.0144074	0.669255	0.668029	0.6693
rs75587692	10	28011228	C	T	0.986201	0.0559712	0.00891492	1.2e-10	10	27722299	C	T	rs75587692	MKX	0.626702	0.202939	-0.0259509	0.0533557	0.0171327	0.0161107	0.0171703
rs11006832	10	28356797	C	G	0.926142	0.0232101	0.00398626	1.6e-10	10	28067868	C	G	rs11006832	MPP7	0.880757	0.0551438	0.00279813	0.018653	0.155573	0.156129	0.155552
rs12241932	10	28435915	T	C	0.780507	0.0332937	0.00251948	5.7e-44	10	28146986	T	C	rs12241932	MPP7	0.805216	0.0940878	-0.00351208	0.0142419	0.341425	0.340024	0.341476
rs1762188	10	28602643	G	A	0.725726	-0.0156662	0.00233733	6.3e-13	10	28313714	G	A	rs1762188	MPP7	0.612205	0.213103	0.00827656	0.0163269	0.224218	0.223648	0.224239
rs34718559	10	29010418	C	T	0.976264	0.0437217	0.00689187	3.1e-11	10	28721489	C	T	rs34718559	BAMBI	0.234811	0.629282	-0.0854537	0.0719272	0.00971018	0.00883751	0.0097423
rs570942	10	29472548	C	T	0.897907	-0.0203771	0.00344937	5.6e-09	10	29183619	C	T	rs570942	LYZL1	0.610863	0.214056	-0.00911951	0.0179221	0.174881	0.17322	0.174942
rs947091	10	31054186	G	A	0.51684	-0.0432843	0.00208841	1.3e-99	10	30765257	G	A	rs947091	ZNF438	0.632651	0.198836	-0.00688797	0.01441	0.339201	0.335744	0.339328
rs11238754	10	44367155	C	T	0.556876	-0.0124504	0.00209061	4.5e-11	10	43871707	C	T	rs11238754	ZNF32	0.588554	0.230214	-0.00744022	0.0137544	0.420268	0.417128	0.420384
rs1159798	10	54412493	A	C	0.224026	0.0700856	0.00249115	4.1e-182	10	52652733	A	C	rs1159798	MBL2	0.406837	0.39058	-0.0130528	0.0157363	0.749591	0.747663	0.749662
rs74394067	10	54413404	G	T	0.974676	0.113506	0.00661348	1.1e-68	10	52653644	G	T	rs74394067	MBL2	0.492062	0.30798	-0.0439347	0.0639485	0.0116103	0.0113508	0.0116199
rs11002954	10	54418743	G	T	0.871782	0.111629	0.00313325	3.6e-300	10	52658983	G	T	rs11002954	MBL2	0.072507	1.13962	-0.0340993	0.0189871	0.148986	0.147987	0.149023
rs7070913	10	54420223	G	A	0.892944	0.138494	0.00337177	0	10	52660463	G	A	rs7070913	MBL2	0.0694544	1.1583	-0.0366329	0.0201784	0.128151	0.12779	0.128164
rs138491068	10	54464862	G	A	0.971716	0.0379315	0.00643612	1.4e-09	10	52705102	G	A	rs138491068	MBL2	0.216435	0.664673	-0.0288228	0.0233182	0.09515	0.0921431	0.0952607
rs7069916	10	60271824	G	A	0.656398	-0.0202093	0.0021875	2.8e-21	10	58512064	G	A	rs7069916	BICC1	0.0689858	1.16124	0.0249167	0.0137017	0.43108	0.435354	0.430922
rs1904398	10	62493950	A	C	0.493332	-0.0170171	0.00208589	6.7e-16	10	60734192	A	C	rs1904398	ANK3	0.891116	0.0500659	-0.00185471	0.0135486	0.472046	0.469898	0.472125
rs10740059	10	63809527	G	A	0.586663	-0.0130738	0.00212133	1.9e-10	10	62049768	G	A	rs10740059	ARID5B	0.207447	0.683092	0.0171564	0.0136096	0.507589	0.509906	0.507504
rs68185000	10	72412859	C	CT	0.744006	-0.0145124	0.00239028	1.8e-09	10	70653103	C	CT	rs68185000	ADAMTS14	0.847792	0.0717108	-0.00295322	0.0153864	0.265243	0.262124	0.265357
rs61578783	10	77620902	G	A	0.841036	0.0183848	0.00284347	1.2e-10	10	75861144	G	A	rs61578783	C10orf11	0.642893	0.191861	-0.00773473	0.016682	0.211483	0.209158	0.211569
rs4745812	10	77856524	T	G	0.508532	-0.012105	0.00208368	7.1e-10	10	76096766	T	G	rs4745812	C10orf11	0.171042	0.766897	0.0185795	0.0135729	0.492418	0.496389	0.492272
rs1907310	10	78299227	G	A	0.168128	0.0210618	0.00277813	1.8e-14	10	76539469	G	A	rs1907310	C10orf11	0.287829	0.540866	0.0164022	0.0154316	0.738021	0.740161	0.737942
rs10824560	10	79416901	C	T	0.819882	0.0308177	0.00270501	2.7e-32	10	77657143	C	T	rs10824560	KCNMA1	0.450127	0.346665	0.0133627	0.0176942	0.177359	0.179203	0.177291
rs1463598	10	81139134	C	T	0.638027	-0.0152477	0.00216831	2.1e-12	10	79379378	C	T	rs1463598	ZCCHC24	0.392449	0.406217	-0.0116622	0.0136371	0.457066	0.454675	0.457154
rs7902460	10	82199263	T	A	0.425566	-0.0150737	0.00210195	3.5e-11	10	80439507	T	A	rs7902460	FAM213A	0.0384079	1.41558	0.0293847	0.0141922	0.641919	0.65077	0.641593
rs17173698	10	89468953	G	A	0.974926	-0.0574583	0.00664015	3.9e-16	10	87709196	G	A	rs17173698	PAPSS2	0.591733	0.227874	-0.0318835	0.0594478	0.0128927	0.0128961	0.0128926
rs7896505	10	89477109	C	T	0.574921	0.0170634	0.00211549	2.7e-16	10	87717352	C	T	rs7896505	PAPSS2	0.202972	0.692563	0.0172598	0.013557	0.511215	0.512172	0.51118
rs72840032	10	101889964	C	T	0.954942	-0.0324844	0.00504323	2.9e-10	10	100130207	C	T	rs72840032	ERLIN1	0.379755	0.420497	-0.0307973	0.0350627	0.038531	0.0378615	0.0385556
rs603424	10	102075479	G	A	0.827829	0.0309939	0.00275812	7.4e-31	10	100315722	G	A	rs603424	PKD2L1	0.853063	0.0690191	0.00393617	0.0212522	0.116045	0.117559	0.11599
rs35205878	10	103743133	G	A	0.709072	0.0153603	0.00229262	6.1e-13	10	101983376	G	A	rs35205878	C10orf76	0.877208	0.0568974	-0.00229512	0.0148543	0.293512	0.293313	0.293519
rs11195154	10	112242950	T	G	0.828208	-0.0220353	0.00275794	1.1e-15	10	110483192	T	G	rs11195154	DUSP5	0.620503	0.207256	0.00876766	0.0177075	0.177549	0.1787	0.177507
rs4918760	10	114376265	C	A	0.354686	-0.0128811	0.00217788	8e-11	10	112616506	C	A	rs4918760	VTI1A	0.341048	0.467184	0.0134478	0.0141244	0.639242	0.641252	0.639168
rs10885447	10	115166770	G	A	0.788004	-0.0264048	0.00255546	1.4e-25	10	113407011	G	A	rs10885447	HABP2	0.597239	0.223852	-0.00812017	0.0153682	0.265859	0.264782	0.265899
rs11599095	10	115191169	G	C	0.813663	-0.0166342	0.00269361	4.3e-09	10	113431410	G	A	rs11599095	HABP2	0.120338	0.919597	-0.0343406	0.0221074	0.10539	0.101397	0.105537
rs11599095	10	115191169	G	C	0.813663	-0.0166342	0.00269361	4.3e-09	10	113431410	G	C	rs11599095	HABP2	0.401259	0.396575	-0.0171555	0.0204385	0.125348	0.12498	0.125361
rs7899628	10	123663944	C	T	0.641464	-0.0183728	0.00216759	1e-18	10	121904429	C	T	rs7899628	ATE1	0.644951	0.190473	0.00667148	0.0144784	0.322407	0.323786	0.322356
rs61872090	10	126484555	G	A	0.378385	-0.011752	0.00214236	4.2e-09	10	124795986	G	A	rs61872090	METTL10	0.460579	0.336696	0.0107442	0.0145606	0.676951	0.681693	0.676776
rs11244909	10	127944593	T	C	0.390247	-0.01467	0.00212957	5.1e-14	10	126256024	T	C	rs11244909	ADAM12	0.936134	0.028662	-0.00111498	0.0139147	0.615753	0.618	0.615671
rs12254582	10	131279791	A	G	0.707181	0.0201092	0.00228939	2.5e-20	10	129481527	A	G	rs12254582	MGMT	0.122149	0.913109	-0.0230675	0.0149226	0.288508	0.284585	0.288652
rs1133400	10	134459388	A	G	0.780055	-0.0289071	0.00250681	1.4e-32	10	132645884	A	G	rs1133400	INPP5A	0.436598	0.359918	0.0140588	0.0180716	0.173681	0.173856	0.173674
rs2653559	11	8900394	C	T	0.834509	0.0329226	0.00278868	1.5e-34	11	8878847	C	T	rs2653559	ST5	0.950062	0.022248	-0.00115767	0.0184847	0.160092	0.158909	0.160136
rs16908520	11	10922033	A	C	0.814032	0.0194693	0.00269714	4e-15	11	10900486	A	C	rs16908520	ZBED5	0.500935	0.300219	-0.0108068	0.0160572	0.233363	0.233634	0.233353
rs17507577	11	15243059	G	A	0.925411	-0.06184	0.00393909	1.4e-59	11	15221513	G	A	rs17507577	INSC	0.707475	0.150289	0.0102029	0.0271898	0.0673031	0.067151	0.0673087
rs61748861	11	15247307	C	A	0.994281	-0.0796982	0.0137441	3.2e-10	11	15225761	C	A	rs61748861	INSC	0.373088	0.428189	0.0496454	0.0557373	0.0154614	0.0155254	0.0154591
rs4456244	11	15439353	T	C	0.558542	0.0199532	0.00209229	3.5e-23	11	15417807	T	C	rs4456244	INSC	0.609543	0.214996	0.00691347	0.0135365	0.502327	0.500868	0.502381
rs11023703	11	15765459	G	C	0.884197	0.0182914	0.00327901	2.9e-09	11	15743913	G	C	rs11023703	SOX6	0.842264	0.0745518	-0.00319243	0.0160425	0.233276	0.234944	0.233215
rs11023719	11	15815039	G	C	0.969424	-0.0527988	0.00602623	1.5e-18	11	15793493	G	C	rs11023719	SOX6	0.595462	0.225146	-0.0245571	0.0462523	0.0217376	0.0214796	0.0217471
rs61171454	11	15850304	G	T	0.978066	0.0626712	0.0071569	1.1e-19	11	15828758	G	T	rs61171454	SOX6	0.11228	0.949696	0.0645221	0.0406304	0.0285938	0.0303432	0.0285294
rs11023759	11	15904259	T	C	0.861341	0.023939	0.00299752	8.7e-17	11	15882713	T	C	rs11023759	SOX6	0.143997	0.841647	-0.0358315	0.0245242	0.0848871	0.0817994	0.0850007
rs722317	11	15923562	G	A	0.53264	0.0121021	0.00211236	2.6e-09	11	15902016	G	A	rs722317	SOX6	0.282399	0.549137	-0.0148134	0.0137806	0.432449	0.429092	0.432573
rs113150176	11	16216874	T	C	0.962852	-0.039336	0.00547922	2.5e-13	11	16195328	T	C	rs113150176	SOX6	0.763289	0.117311	-0.0136562	0.0453445	0.0235181	0.0231495	0.0235317
rs181977858	11	16376661	C	G	0.997502	0.132455	0.0217719	8.7e-10	11	16355115	C	G	rs181977858	SOX6	0.144806	0.839214	0.527655	0.361872	0.000432527	0.000529103	0.000428972
rs10832618	11	16509357	G	T	0.432873	0.0153708	0.00209579	9.5e-15	11	16487810	G	A	rs10832618	SOX6	0.762943	0.117508	-0.0544642	0.180574	0.00147707	0.00142656	0.00147892
rs10832618	11	16509357	G	T	0.432873	0.0153708	0.00209579	9.5e-15	11	16487810	G	T	rs10832618	SOX6	0.772133	0.112308	0.00391676	0.0135254	0.516908	0.517749	0.516877
rs7123749	11	27303855	A	G	0.365205	0.0503959	0.00215868	1.9e-134	11	27282308	A	G	rs7123749	CCDC34	0.625524	0.203756	-0.00661608	0.0135565	0.517561	0.516988	0.517582
rs6484292	11	27337801	G	A	0.313944	0.0512088	0.00236538	5.8e-115	11	27316254	G	A	rs6484292	CCDC34	0.871261	0.0598519	0.00272324	0.0168042	0.202926	0.204292	0.202876
rs6484292	11	27337801	G	A	0.313944	0.0512088	0.00236538	5.8e-115	11	27316254	G	T	rs6484292	CCDC34	0.464221	0.333275	-0.0108446	0.0148168	0.299093	0.297594	0.299149
rs11031002	11	30215261	T	A	0.867124	0.0207568	0.00306607	2.7e-11	11	30193714	T	A	rs11031002	FSHB	0.387772	0.411423	-0.0180059	0.0208482	0.121034	0.118712	0.121119
rs158629	11	30962964	C	G	0.329242	0.013512	0.00221368	1e-11	11	30941417	C	G	rs158629	DCDC1	0.0518955	1.28487	-0.0269176	0.0138465	0.599674	0.594747	0.599856
rs72904932	11	33136067	T	C	0.971226	0.0400648	0.00623859	9.8e-10	11	33114521	T	C	rs72904932	CSTF3	0.265799	0.575446	-0.0534101	0.0479966	0.0208431	0.0192982	0.0209
rs387619	11	35098193	T	C	0.452091	-0.0321997	0.00208297	2.6e-58	11	35076646	T	C	rs387619	PDHX	0.784496	0.105409	-0.00371682	0.0135916	0.543691	0.545086	0.543639
rs7117516	11	48098496	T	C	0.141562	-0.0215687	0.00300454	1.2e-12	11	48076944	T	C	rs7117516	PTPRJ	0.0156935	1.80428	-0.0489498	0.020261	0.869865	0.866853	0.869976
rs4980483	11	50649709	T	C	0.176047	0.020015	0.00272242	2.5e-13	11	50690538	T	C	rs4980483	OR4C12	0.00027254	3.56457	-0.0575152	0.0158005	0.763361	0.753417	0.763727
rs34193069	11	58386797	G	A	0.919258	-0.0301191	0.0038193	4.3e-16	11	58619324	G	A	rs34193069	ZFP91,ZFP91-CNTF	0.749175	0.125417	-0.00680379	0.02128	0.11261	0.114035	0.112558
rs116918730	11	58920492	C	G	0.954442	0.039913	0.00496652	1.7e-16	11	59153019	C	G	rs116918730	FAM111A	0.261738	0.582133	0.0429171	0.0382405	0.0325218	0.0336477	0.0324803
rs17154511	11	59825585	A	G	0.709964	-0.0133599	0.00228829	1.4e-09	11	60058112	A	C	rs17154511	MS4A3	0.273103	0.563673	-0.0732905	0.0668744	0.0102395	0.00984257	0.0102541
rs17154511	11	59825585	A	G	0.709964	-0.0133599	0.00228829	1.4e-09	11	60058112	A	G	rs17154511	MS4A3	0.0076768	2.11482	0.0367578	0.0137878	0.409523	0.419086	0.409171
rs666555	11	59970984	G	A	0.599449	-0.0237081	0.00211906	2e-30	11	60203511	G	A	rs666555	MS4A4E	1.96752e-07	6.70608	0.0713504	0.013715	0.558027	0.574052	0.557438
rs10792263	11	60079651	C	T	0.373803	-0.0270939	0.0021454	1.6e-38	11	60312178	C	T	rs10792263	MS4A4A	1.0287e-08	7.98771	0.0915257	0.0159844	0.756414	0.77056	0.755894
rs174529	11	61543961	T	C	0.626223	-0.0191264	0.00214732	4.1e-18	11	61776489	T	C	rs174529	MYRF,TMEM258	0.310181	0.508385	-0.0139041	0.0137007	0.419255	0.417614	0.419316
rs117111740	11	62201239	T	C	0.973302	0.119916	0.00655462	1.1e-77	11	62433767	T	C	rs117111740	AHNAK	0.899531	0.0459838	-0.00549175	0.0434978	0.0248456	0.0255587	0.0248193
rs11231740	11	64046641	C	T	0.520776	0.0125367	0.00207294	1.5e-09	11	64279169	C	T	rs11231740	BAD,GPR137	0.216846	0.663848	0.0169555	0.0137296	0.423761	0.42667	0.423654
rs1346	11	65337251	A	T	0.800129	-0.0236382	0.00259589	6.3e-23	11	65569780	A	T	rs1346	SSSCA1	0.0917023	1.03762	-0.036239	0.0214878	0.114389	0.110627	0.114527
rs66864335	11	65390803	G	A	0.776209	0.028147	0.00248736	5.6e-33	11	65623332	G	A	rs66864335	PCNX3	0.692406	0.159639	-0.00672897	0.0170099	0.195288	0.196003	0.195262
rs36027301	11	67809268	C	T	0.941235	-0.0327651	0.00441131	1.5e-12	11	68041801	C	T	rs36027301	TCIRG1	0.143551	0.842995	-0.0382119	0.0261243	0.0727819	0.070993	0.0728477
rs61887821	11	68099622	G	A	0.994312	0.221288	0.0139105	5.4e-62	11	68332154	G	A	rs61887821	LRP5	0.320441	0.494252	0.168115	0.169206	0.00170907	0.00194995	0.00170021
rs167549	11	68127313	G	A	0.927774	-0.0372095	0.00403469	8.8e-19	11	68359845	G	A	rs167549	LRP5	0.581669	0.235324	-0.0141602	0.0257015	0.0755711	0.0751344	0.0755872
rs4988321	11	68174189	G	A	0.948384	0.0877002	0.00468452	1.7e-87	11	68406721	G	A	rs4988321	LRP5	0.639016	0.194488	-0.0261275	0.0557001	0.015551	0.0147575	0.0155802
rs2510405	11	68425095	T	G	0.189352	-0.0316015	0.00265425	2.9e-38	11	68657627	T	A	rs2510405	GAL	0.390671	0.408189	-0.102218	0.119079	0.00342963	0.00306628	0.003443
rs2510405	11	68425095	T	G	0.189352	-0.0316015	0.00265425	2.9e-38	11	68657627	T	G	rs2510405	GAL	0.16882	0.772576	-0.0303425	0.0220511	0.894477	0.891685	0.89458
rs3829241	11	68855363	G	A	0.597	-0.0304472	0.00211109	8.5e-51	11	69087895	G	A	rs3829241	TPCN2	0.939765	0.0269806	0.00105959	0.0140223	0.376514	0.376877	0.3765
rs149504726	11	86653988	G	A	0.993312	-0.156756	0.0133007	1.3e-34	11	86942946	G	A	rs149504726	PRSS23	0.550596	0.259167	-0.0305551	0.0511924	0.018148	0.0175837	0.0181687
rs2445584	11	86791877	T	C	0.549643	0.0184193	0.00207913	2.3e-20	11	87080835	T	C	rs2445584	TMEM135	0.0205253	1.68771	0.0314716	0.0135852	0.459933	0.466557	0.459689
rs34575204	11	86881368	T	TC	0.686413	0.0733346	0.00223042	6.5e-251	11	87170326	T	TC	rs34575204	TMEM135	0.50177	0.299495	0.00971174	0.0144583	0.319471	0.321826	0.319384
rs12293231	11	86983831	A	G	0.572073	-0.0183634	0.00209634	2.2e-19	11	87272789	A	G	rs12293231	TMEM135	0.969512	0.0134469	-0.000518798	0.0135738	0.472065	0.474705	0.471968
rs11019658	11	91584387	A	G	0.881909	0.0182513	0.0032305	2.5e-10	11	91851221	A	G	rs11019658	FAT3	0.533933	0.272513	0.0140503	0.0225884	0.0995465	0.101171	0.0994867
rs10765567	11	92601909	A	T	0.626496	0.0205853	0.00214389	3.6e-24	11	92868743	A	T	rs10765567	FAT3	0.352136	0.453289	0.0131853	0.0141708	0.355159	0.353671	0.355214
rs7931899	11	101979372	C	T	0.542697	-0.0130362	0.00208031	2.6e-10	11	102108641	C	T	rs7931899	YAP1	0.5339	0.27254	0.00846838	0.0136134	0.46425	0.466893	0.464152
rs4542449	11	112209416	G	C	0.605614	-0.0180846	0.00212375	2e-19	11	112338693	G	A	rs4542449	PTS	0.945065	0.0245382	-0.00916315	0.132983	0.00258855	0.00261711	0.0025875
rs4542449	11	112209416	G	C	0.605614	-0.0180846	0.00212375	2e-19	11	112338693	G	C	rs4542449	PTS	0.228299	0.641496	-0.0165306	0.0137212	0.415837	0.412664	0.415954
rs7121746	11	112437007	A	G	0.413725	0.0640469	0.002116	3.6e-213	11	112566284	A	G	rs7121746	PTS	0.517209	0.286334	0.00935003	0.0144368	0.672796	0.673685	0.672763
rs11214269	11	112474710	G	T	0.561646	-0.0175196	0.00208883	9.3e-19	11	112603987	G	T	rs11214269	PTS	0.611354	0.213707	0.00701625	0.0138077	0.40284	0.40342	0.402818
rs17510563	11	113033220	A	G	0.906116	-0.0326954	0.00356086	4.4e-22	11	113162498	A	G	rs17510563	NCAM1	0.656417	0.18282	0.00907912	0.0204087	0.127425	0.127108	0.127436
rs143265819	11	113033994	C	T	0.98379	0.111955	0.00834173	4.2e-43	11	113163272	C	T	rs143265819	NCAM1	0.371912	0.42956	-0.102451	0.11474	0.00358585	0.00335616	0.0035943
rs1048932	11	115044850	C	A	0.586811	-0.0377003	0.00210512	1.5e-75	11	115174130	C	A	rs1048932	CADM1	0.56256	0.249831	0.0079408	0.0137136	0.426403	0.428514	0.426325
rs12271964	11	115475927	C	A	0.780495	0.0274409	0.00252664	1.9e-29	11	115605209	C	A	rs12271964	CADM1	0.0490761	1.30913	-0.0359869	0.0182867	0.165168	0.159129	0.16539
rs2846894	11	115487772	A	G	0.148881	0.0307674	0.00292493	2.1e-26	11	115617054	A	G	rs2846894	CADM1	0.504694	0.296972	-0.0115561	0.0173223	0.8103	0.807478	0.810404
rs10790087	11	115538354	A	T	0.11849	0.0321618	0.00321805	2.5e-24	11	115667636	A	C	rs10790087	CADM1	0.234938	0.629046	0.413326	0.347996	0.00049218	0.000495576	0.000492055
rs10790087	11	115538354	A	T	0.11849	0.0321618	0.00321805	2.5e-24	11	115667636	A	T	rs10790087	CADM1	0.145557	0.836967	-0.0238337	0.016376	0.779994	0.775209	0.78017
rs1784987	11	115546459	C	G	0.11547	0.0324684	0.003257	1.6e-24	11	115675741	C	G	rs1784987	CADM1	0.0979603	1.00895	-0.0271858	0.0164283	0.782469	0.777193	0.782663
rs10790255	11	118515579	G	T	0.246248	-0.0298251	0.00240655	2.2e-31	11	118644861	T	G	rs10790255	PHLDB1	0.0307277	1.51247	0.0343865	0.0159154	0.239723	0.243437	0.239586
rs67575951	11	121671490	A	C	0.933287	0.0330717	0.00417157	3.7e-15	11	121800782	A	C	rs67575951	SORL1	0.146135	0.835247	-0.0430254	0.0296049	0.0559209	0.0545939	0.0559697
rs1622638	11	121800971	G	A	0.6054	-0.0142396	0.00212089	3.1e-11	11	121930263	G	A	rs1622638	BLID	0.976882	0.0101578	-0.000401959	0.0138712	0.395316	0.398397	0.395202
rs10892798	11	121923210	C	T	0.351123	-0.0166764	0.00217334	5.3e-14	11	122052502	C	T	rs10892798	BLID	0.2199	0.657775	0.0172338	0.0140478	0.633354	0.635675	0.633269
rs7126747	11	123416936	G	A	0.894254	-0.0212038	0.00336771	1.1e-10	11	123546228	G	A	rs7126747	GRAMD1B	0.0121146	1.91669	-0.0560665	0.0223481	0.105494	0.0987228	0.105743
rs3808995	11	124955977	C	T	0.375326	0.0142841	0.00214525	8.3e-12	11	125086081	C	T	rs3808995	SLC37A2	0.146001	0.835644	-0.0201185	0.0138386	0.589678	0.58597	0.589814
rs10893348	11	125065526	C	T	0.564699	-0.0176381	0.00209814	3e-18	11	125195630	C	T	rs10893348	PKNOX2	0.587619	0.230904	-0.00745589	0.0137489	0.421664	0.420587	0.421704
rs2849225	11	125415936	A	G	0.118402	-0.0210097	0.00320927	1.4e-11	11	125546040	A	G	rs2849225	EI24	0.9122	0.0399101	-0.00197052	0.0178708	0.826782	0.824128	0.82688
rs10848507	12	1629503	A	G	0.878078	0.0282904	0.00318467	1.4e-18	12	1520337	A	G	rs10848507	WNT5B	0.855781	0.0676374	-0.0042387	0.0233219	0.0929259	0.0938393	0.0928923
rs35223785	12	1638671	A	G	0.753889	-0.0402332	0.00241797	1.7e-63	12	1529505	A	G	rs35223785	WNT5B	0.575508	0.239949	0.00939264	0.0167738	0.20443	0.206145	0.204367
rs74057888	12	1638772	G	C	0.927153	0.0633929	0.00401496	2e-62	12	1529606	G	C	rs74057888	WNT5B	0.496279	0.304274	0.0151391	0.0222517	0.106527	0.106056	0.106544
rs72653424	12	1639708	T	C	0.306015	-0.0160252	0.00228838	7.6e-13	12	1530542	T	C	rs72653424	WNT5B	0.302589	0.519147	0.0167405	0.0162388	0.774774	0.776044	0.774727
rs7301013	12	2508571	A	G	0.847035	-0.0251011	0.00289347	6.6e-20	12	2399405	A	G	rs7301013	CACNA1C	0.214632	0.668306	-0.025791	0.0207836	0.121047	0.118305	0.121148
rs56196860	12	2908330	C	A	0.968618	-0.0354551	0.00596303	6.2e-09	12	2799164	C	A	rs56196860	FKBP4	0.0334172	1.47603	-0.130138	0.0611827	0.0127781	0.0118089	0.0128137
rs76895963	12	4384844	T	G	0.97942	0.0762272	0.0080934	4e-23	12	4275678	T	G	rs76895963	CCND2	0.596733	0.22422	-0.021589	0.040803	0.0305493	0.0297308	0.0305794
rs142989458	12	12277082	C	T	0.982796	0.0605724	0.00860006	8.7e-13	12	12124148	C	T	rs142989458	BCL2L14,LRP6	0.162638	0.788779	0.123381	0.0883655	0.00618745	0.00667484	0.00616951
rs10772533	12	12290000	T	A	0.191275	0.0263081	0.00265034	1.1e-22	12	12137066	T	A	rs10772533	BCL2L14,LRP6	0.560937	0.251086	-0.0101128	0.0173924	0.813926	0.813608	0.813937
rs77216612	12	12877983	A	G	0.713549	-0.0139422	0.00230274	3.8e-09	12	12725049	A	G	rs77216612	APOLD1	0.648422	0.188142	-0.00735447	0.0161298	0.232159	0.231312	0.23219
rs117481343	12	13328208	C	T	0.971103	-0.137089	0.00639645	2.8e-110	12	13175274	C	T	rs117481343	EMP1	0.740554	0.130443	0.0167799	0.0506762	0.0183243	0.0184494	0.0183197
rs2430689	12	15050737	C	G	0.605914	0.0151133	0.00212791	5e-14	12	14897803	C	G	rs2430689	C12orf60	0.603526	0.219304	-0.00759937	0.0146328	0.310463	0.308092	0.310551
rs76504223	12	24198234	A	T	0.911247	0.0223987	0.00368216	2.9e-10	12	24045300	A	T	rs76504223	SOX5	0.100895	0.996132	-0.0370456	0.0225814	0.102476	0.0991459	0.102599
rs7974900	12	26428677	T	C	0.263393	-0.0209777	0.00236256	5.7e-20	12	26275744	T	C	rs7974900	SSPN	0.277856	0.556181	0.0168331	0.0155123	0.739465	0.741743	0.739382
rs1872992	12	26457190	A	G	0.756719	-0.0288177	0.002423	2.1e-34	12	26304257	A	G	rs1872992	SSPN	0.601945	0.220443	0.00782482	0.0150014	0.284727	0.285574	0.284696
rs3963361	12	28082167	T	C	0.541336	0.0136359	0.00210594	1.4e-09	12	27929234	T	C	rs3963361	PTHLH	0.0790205	1.10226	0.0238063	0.013554	0.498126	0.504095	0.497907
rs1581630	12	28619311	C	A	0.228863	0.0267015	0.00247889	7.4e-30	12	28466378	C	A	rs1581630	CCDC91	0.970822	0.0128606	-0.000547826	0.0149769	0.709481	0.711579	0.709403
rs10843391	12	29508642	A	G	0.714781	-0.0162065	0.00230998	9.8e-13	12	29355709	A	G	rs10843391	ERGIC2	0.151906	0.818425	0.0213241	0.0148825	0.294946	0.297151	0.294864
rs75728872	12	49037052	G	A	0.987026	0.0822906	0.00987676	3.9e-18	12	48643269	G	A	rs75728872	KANSL2	0.205372	0.687459	0.10728	0.0847126	0.00685484	0.00725928	0.00683995
rs12829682	12	49319036	A	C	0.0271487	0.0382365	0.00640351	2e-09	12	48925253	A	C	rs12829682	AC073610.5,CCDC65,FKBP11,RP11-302B13.5	0.602558	0.220001	-0.0427505	0.0820979	0.992793	0.992883	0.992789
rs61758378	12	49373410	T	A	0.994489	0.094913	0.014037	1.1e-11	12	48979627	T	A	rs61758378	WNT1	0.434804	0.361706	0.132286	0.169382	0.0016615	0.00182756	0.00165539
rs78150433	12	49379123	G	C	0.974716	-0.039526	0.00662868	2e-10	12	48985340	G	C	rs78150433	WNT1	0.155068	0.809477	0.122724	0.0863125	0.00687907	0.00714743	0.00686919
rs118115924	12	49379537	G	T	0.988381	0.21155	0.00969275	2.7e-111	12	48985754	G	T	rs118115924	WNT1	0.717898	0.143937	-0.0686697	0.190079	0.00141562	0.00131017	0.00141951
rs10875906	12	49385679	C	T	0.722896	-0.0298419	0.00235584	1.3e-39	12	48991896	C	T	rs10875906	DDN	0.143748	0.842398	-0.0209466	0.0143276	0.341737	0.338269	0.341864
rs12305097	12	51315031	T	C	0.572895	0.0150077	0.00210764	1.8e-15	12	50921248	T	C	rs12305097	METTL7A	0.642024	0.192449	0.0065751	0.0141439	0.364361	0.363658	0.364387
rs12300425	12	54395082	G	T	0.415497	-0.019004	0.00211129	9.9e-19	12	54001298	G	T	rs12300425	HOXC6,HOXC9,RP11-834C11.12	0.128458	0.89124	0.0206828	0.0136052	0.55219	0.555226	0.552078
rs75505823	12	57540956	G	T	0.931748	0.0249231	0.00412414	1.9e-10	12	57147173	G	T	rs75505823	LRP1	0.456293	0.340756	0.0251062	0.0337012	0.045786	0.0462435	0.0457692
rs17733713	12	63096946	G	A	0.89532	-0.019567	0.00340146	5.3e-10	12	62703166	G	A	rs17733713	PPM1H	0.201081	0.696628	-0.0429927	0.0336281	0.0426711	0.0413018	0.0427215
rs2218069	12	65755543	A	G	0.320502	0.0141744	0.00223618	3.5e-09	12	65361763	A	G	rs2218069	MSRB3	0.626062	0.203383	-0.00685192	0.0140616	0.632305	0.632566	0.632295
rs4077464	12	65940681	T	C	0.982535	-0.0618333	0.00808117	3.8e-14	12	65546901	T	C	rs4077464	MSRB3	0.625035	0.204096	-0.0294007	0.0601575	0.0128594	0.0126131	0.0128685
rs11175835	12	65995687	G	A	0.287007	0.0250423	0.00230372	2.4e-28	12	65601907	G	A	rs11175835	MSRB3	0.527871	0.277472	-0.0102517	0.01624	0.775468	0.774633	0.775498
rs10878312	12	66048267	C	G	0.235489	0.0213553	0.00245607	2.5e-18	12	65654487	C	A	rs10878312	MSRB3	0.949259	0.0226155	-0.00674905	0.106054	0.00452444	0.00426225	0.00453409
rs10878312	12	66048267	C	G	0.235489	0.0213553	0.00245607	2.5e-18	12	65654487	C	G	rs10878312	MSRB3	0.686499	0.16336	0.00683324	0.0169303	0.799493	0.800283	0.799464
rs1871674	12	66348134	T	A	0.800416	-0.0258041	0.0026072	9.2e-25	12	65954354	T	A	rs1871674	HMGA2	0.408811	0.388477	0.0133283	0.0161363	0.229813	0.230741	0.229779
rs10878984	12	69828534	C	T	0.654977	0.012187	0.0021984	1.9e-09	12	69434754	C	T	rs10878984	FRS2	0.794971	0.0996489	0.00368363	0.0141754	0.363989	0.361897	0.364066
rs4761402	12	78221974	T	C	0.656057	0.0194544	0.00219402	4.5e-20	12	77828194	T	C	rs4761402	NAV3	0.173797	0.759958	-0.0200205	0.0147199	0.309059	0.304385	0.309231
rs4842700	12	90351662	A	G	0.204566	-0.0409861	0.00258146	3.2e-63	12	89957885	A	G	rs4842700	ATP2B1	0.670034	0.173903	0.00792444	0.0185975	0.843726	0.842427	0.843774
rs76016857	12	90420680	A	T	0.95171	0.0293516	0.00485409	2e-09	12	90026903	A	G	rs76016857	ATP2B1	0.714427	0.146042	0.0279074	0.0762672	0.00797132	0.00831412	0.0079587
rs76016857	12	90420680	A	T	0.95171	0.0293516	0.00485409	2e-09	12	90026903	A	T	rs76016857	ATP2B1	0.859673	0.0656669	-0.00553036	0.0312819	0.0484307	0.0493181	0.0483981
rs10858956	12	90514078	C	G	0.20918	-0.0364237	0.00255754	1.8e-50	12	90120301	C	G	rs10858956	ATP2B1	0.92823	0.0323444	-0.00165439	0.0183674	0.838635	0.838147	0.838653
rs55849728	12	90533915	C	T	0.598727	-0.0547485	0.00212321	6.7e-157	12	90140138	C	T	rs55849728	ATP2B1	0.229125	0.639927	0.0173537	0.01443	0.325724	0.329261	0.325593
rs10777536	12	94120732	G	A	0.488147	-0.0163049	0.00208998	4.8e-13	12	93726956	G	A	rs10777536	CRADD	0.750057	0.124906	-0.0043252	0.0135771	0.480161	0.483207	0.480049
rs1165675	12	104320991	G	T	0.725103	0.0130785	0.00236432	5.6e-10	12	103927213	G	A	rs1165675	HSP90B1	0.745712	0.127429	-0.00658386	0.0203019	0.128222	0.128792	0.128201
rs1165675	12	104320991	G	T	0.725103	0.0130785	0.00236432	5.6e-10	12	103927213	G	T	rs1165675	HSP90B1	0.292838	0.533372	0.0163564	0.0155492	0.251017	0.256374	0.250819
rs112073168	12	108985976	G	A	0.971426	0.038077	0.00635216	1.6e-10	12	108592200	G	A	rs112073168	TMEM119	0.549674	0.259895	0.0339474	0.0567447	0.0150586	0.014837	0.0150667
rs11067228	12	115094260	A	G	0.550642	-0.0171922	0.00208866	3.4e-18	12	114656455	A	G	rs11067228	TBX3	0.770024	0.113496	0.00412115	0.0140969	0.35962	0.361976	0.359533
rs17498550	12	116593347	C	T	0.761368	0.0200686	0.00244539	1.2e-15	12	116155542	C	T	rs17498550	MED13L	0.877861	0.0565741	-0.00226291	0.0147247	0.301573	0.304729	0.301457
rs1790086	12	123672518	A	G	0.207161	-0.0202386	0.00257084	2.8e-17	12	123187971	A	C	rs1790086	MPHOSPH9	0.440933	0.355627	-0.227319	0.294983	0.000558491	0.000413737	0.000563819
rs1790086	12	123672518	A	G	0.207161	-0.0202386	0.00257084	2.8e-17	12	123187971	A	G	rs1790086	MPHOSPH9	0.65595	0.183129	0.00792031	0.017778	0.821916	0.822686	0.821888
rs1790089	12	123683155	A	G	0.207288	-0.0202879	0.00257046	2.5e-17	12	123198608	A	C	rs1790089	MPHOSPH9	0.543662	0.264671	-0.0529602	0.0872082	0.00608802	0.0060475	0.00608951
rs1790089	12	123683155	A	G	0.207288	-0.0202879	0.00257046	2.5e-17	12	123198608	A	G	rs1790089	MPHOSPH9	0.613937	0.211876	0.00886491	0.017573	0.816487	0.817149	0.816463
rs34382598	12	124520815	A	G	0.881403	-0.0253865	0.00321151	2.3e-16	12	124036268	A	G	rs34382598	FAM101A,RP11-214K3.25	0.271248	0.566633	-0.029311	0.0266417	0.0699161	0.0681749	0.0699802
rs1880842	12	131621997	A	G	0.282743	0.0188661	0.00232245	1.6e-17	12	131137452	A	G	rs1880842	ADGRD1	0.956543	0.0192954	0.000777701	0.0142718	0.655542	0.653267	0.655626
rs912387	13	22185794	C	G	0.438735	-0.0119943	0.002122	4.8e-09	13	21611655	C	G	rs912387	MICU2	0.314278	0.502686	-0.0137213	0.0136356	0.488066	0.485884	0.488146
rs9509989	13	22643566	T	G	0.120733	-0.0199538	0.00323423	5.3e-11	13	22069427	T	G	rs9509989	FGF9	0.996688	0.00144071	-8.11846e-05	0.0195587	0.861465	0.859928	0.861522
rs8002850	13	22811940	G	A	0.665697	0.0313306	0.00221469	4.6e-49	13	22237801	G	A	rs8002850	AL354828.1	0.799557	0.0971503	-0.00380616	0.0149896	0.29773	0.296651	0.29777
rs9316971	13	22980191	T	C	0.29411	-0.0168299	0.00232154	1.6e-12	13	22406052	T	C	rs9316971	AL354828.1	0.779839	0.107995	0.00411355	0.014716	0.687609	0.690244	0.687512
rs7329483	13	24242801	A	G	0.118679	0.0241063	0.00325054	4.1e-15	13	23668662	A	G	rs7329483	TNFRSF19	0.958435	0.0184373	-0.000958303	0.0183873	0.838281	0.837712	0.838302
rs75439322	13	24828850	G	A	0.910249	-0.0383681	0.00365922	6.5e-27	13	24254712	G	A	rs75439322	RP11-307N16.6,SPATA13	0.470682	0.327272	0.0168465	0.0233535	0.0938414	0.0936013	0.0938503
rs9580924	13	24871092	G	A	0.89996	0.0236556	0.00348178	3e-13	13	24296954	G	A	rs9580924	RP11-307N16.6,SPATA13	0.832211	0.0797667	0.00555272	0.0262085	0.0731538	0.0726357	0.0731728
rs9652258	13	37476123	G	C	0.761014	-0.0189177	0.00245487	9.7e-16	13	36901986	G	C	rs9652258	SMAD9	0.445256	0.35139	0.0119753	0.0156878	0.252155	0.251504	0.252179
rs17061453	13	41184358	A	T	0.958881	-0.0426284	0.00527623	4e-15	13	40610221	A	T	rs17061453	FOXO1	0.717588	0.144125	-0.0198209	0.0548017	0.0156447	0.0155246	0.0156491
rs9594738	13	42952145	C	T	0.512755	0.0519436	0.00209069	6.6e-145	13	42378009	C	T	rs9594738	AKAP11	0.438227	0.358301	-0.0105048	0.0135513	0.529512	0.527587	0.529582
rs11840862	13	42956463	A	G	0.293846	0.0513546	0.00229402	6.1e-118	13	42382327	A	G	rs11840862	AKAP11	0.41618	0.380719	0.0119002	0.0146362	0.69236	0.69313	0.692332
rs346592	13	43167513	A	G	0.825907	0.0175208	0.00276028	1.9e-11	13	42593377	A	G	rs346592	TNFSF11	0.76026	0.119038	-0.00612615	0.0200765	0.1321	0.130021	0.132177
rs11618401	13	43555803	T	C	0.512323	-0.014084	0.00209706	4.3e-11	13	42981667	T	C	rs11618401	EPSTI1	0.411725	0.385393	0.0111589	0.0135941	0.450105	0.451756	0.450044
rs3118906	13	51106788	G	A	0.721985	-0.0272393	0.00233064	7.4e-33	13	50532652	G	A	rs3118906	DLEU1	0.615211	0.210976	-0.00735603	0.0146345	0.31158	0.309534	0.311655
rs1239705	13	51152422	A	G	0.461746	0.0183924	0.00210204	1.4e-19	13	50578286	A	C	rs1239705	DLEU1	0.412823	0.384236	0.0782229	0.0955177	0.00520543	0.0054673	0.00519579
rs1239705	13	51152422	A	G	0.461746	0.0183924	0.00210204	1.4e-19	13	50578286	A	G	rs1239705	DLEU1	0.383361	0.416392	0.0119589	0.0137187	0.428592	0.433478	0.428412
rs2296028	13	52345637	G	C	0.825974	0.0186437	0.00276494	3.7e-11	13	51771501	G	C	rs2296028	DHRS12	0.72173	0.141625	-0.00628318	0.0176421	0.181572	0.179714	0.181641
rs34375635	13	94015805	G	A	0.932977	-0.0336496	0.00424605	2.6e-18	13	93363552	G	A	rs34375635	GPC6	0.954301	0.0203145	-0.00166655	0.0290816	0.0571495	0.0574731	0.0571376
rs72640504	13	94066952	T	C	0.989225	0.111914	0.0105012	4e-28	13	93414699	T	C	rs72640504	GPC6	0.117503	0.929952	0.129008	0.082415	0.00679439	0.00759776	0.00676483
rs4771320	13	99559135	C	T	0.221655	0.0385993	0.00251568	9.9e-58	13	98906881	C	T	rs4771320	DOCK9	0.317818	0.497821	0.0151613	0.0151772	0.724691	0.725958	0.724644
rs7998317	13	99586238	C	T	0.300799	0.0378023	0.00227802	2.3e-66	13	98933984	C	T	rs7998317	DOCK9	0.19483	0.710344	0.0187917	0.014495	0.676467	0.678172	0.676404
rs61361629	13	100265404	T	C	0.900712	-0.0204093	0.0034989	1e-09	13	99613150	T	C	rs61361629	CLYBL	0.802781	0.0954029	-0.00538345	0.0215554	0.111252	0.110535	0.111279
rs892254	13	100608335	G	C	0.198769	0.0232164	0.00261589	2.1e-20	13	99956081	G	C	rs892254	ZIC5	0.121131	0.916746	-0.0263747	0.0170155	0.800245	0.798437	0.800311
rs1966662	13	110454702	G	T	0.668982	0.0229865	0.00222524	7.7e-27	13	109802355	G	T	rs1966662	IRS2	0.598199	0.223154	-0.00758835	0.0143994	0.334979	0.333962	0.335016
rs1042704	14	23312594	G	A	0.785673	0.0289553	0.00255148	5.6e-30	14	22843385	G	A	rs1042704	MMP14	0.715509	0.145385	-0.00608943	0.0167077	0.210101	0.208866	0.210146
rs7155348	14	35216854	T	C	0.634021	-0.0184732	0.00218519	1.4e-16	14	34747648	T	C	rs7155348	BAZ1A	0.0549591	1.25996	0.0276807	0.014423	0.332515	0.33757	0.332329
rs13379337	14	35224430	C	A	0.511658	-0.0243281	0.00210103	2.8e-30	14	34755224	C	A	rs13379337	BAZ1A	0.274533	0.561405	0.0148452	0.013586	0.516845	0.520292	0.516718
rs56996825	14	35312132	G	T	0.400793	-0.019994	0.0021453	2.3e-19	14	34842926	G	C	rs56996825	BAZ1A	0.719497	0.142971	-0.0142121	0.0395736	0.0297276	0.0304151	0.0297023
rs56996825	14	35312132	G	T	0.400793	-0.019994	0.0021453	2.3e-19	14	34842926	G	T	rs56996825	BAZ1A	0.157833	0.801803	0.0194787	0.0137912	0.591773	0.596531	0.591598
rs35265117	14	35334328	C	T	0.802601	0.0192806	0.00263324	2.1e-13	14	34865122	C	G	rs35265117	BAZ1A	0.98824	0.00513778	-0.000630149	0.0427506	0.025903	0.0258717	0.0259041
rs35265117	14	35334328	C	T	0.802601	0.0192806	0.00263324	2.1e-13	14	34865122	C	T	rs35265117	BAZ1A	0.536188	0.270683	-0.0115074	0.0186026	0.15946	0.156881	0.159555
rs113321876	14	35362139	G	A	0.626896	-0.0193747	0.00217463	1.8e-18	14	34892933	G	A	rs113321876	BAZ1A	0.353596	0.451493	0.0127799	0.0137768	0.417392	0.420082	0.417293
rs8004237	14	35420372	C	G	0.507797	-0.0205943	0.00209238	1.7e-21	14	34951166	C	G	rs8004237	SRP54	0.689825	0.161261	-0.0054515	0.0136597	0.546062	0.543312	0.546163
rs12323717	14	51154362	A	G	0.637527	-0.0165738	0.002193	1.7e-14	14	50687644	A	G	rs12323717	SAV1	0.693621	0.158878	-0.00548571	0.013925	0.388214	0.385822	0.388303
rs1570255	14	53151145	G	C	0.898665	0.0210601	0.0034927	1.4e-10	14	52684427	G	A	rs1570255	ERO1A	0.730014	0.136669	0.016942	0.0490919	0.0202053	0.0198296	0.0202191
rs1570255	14	53151145	G	C	0.898665	0.0210601	0.0034927	1.4e-10	14	52684427	G	C	rs1570255	ERO1A	0.924442	0.0341202	-0.00173488	0.0182928	0.165487	0.164923	0.165508
rs7143361	14	53773525	G	A	0.674734	0.0195628	0.00223053	1.3e-19	14	53306807	G	A	rs7143361	DDHD1	0.0640929	1.19319	-0.0258884	0.0139822	0.379966	0.377046	0.380073
rs210374	14	54155963	A	T	0.266769	-0.0144396	0.00236796	1.6e-10	14	53689245	A	T	rs210374	BMP4	0.105063	0.97855	0.0226638	0.0139832	0.621871	0.623045	0.621828
rs35107139	14	54419106	A	C	0.595791	-0.0635749	0.00220355	9.3e-196	14	53952388	A	C	rs35107139	BMP4	0.306061	0.514192	-0.0142694	0.0139415	0.393521	0.388405	0.393709
rs7153662	14	54435049	A	G	0.484893	0.0476138	0.00221116	1.7e-110	14	53968331	A	G	rs7153662	BMP4	0.78645	0.104329	0.00374011	0.013805	0.549357	0.552351	0.549247
rs56312905	14	54437832	G	T	0.16684	0.0371617	0.00286849	1.9e-41	14	53971114	G	T	rs56312905	BMP4	0.294654	0.530687	0.0173195	0.0165268	0.781765	0.783569	0.781699
rs61984763	14	54489089	T	C	0.789724	0.0167886	0.0025758	2.6e-12	14	54022371	T	A	rs61984763	BMP4	0.113478	0.94509	-0.391684	0.24747	0.000640763	0.000528078	0.00064491
rs61984763	14	54489089	T	C	0.789724	0.0167886	0.0025758	2.6e-12	14	54022371	T	C	rs61984763	BMP4	0.438906	0.357628	0.0135433	0.0174969	0.183722	0.186083	0.183635
rs8014133	14	61104738	A	G	0.0982625	0.0279732	0.00351824	3.1e-16	14	60638020	A	G	rs8014133	SIX1	0.328862	0.482986	0.0360491	0.0369201	0.965421	0.965859	0.965405
rs150138734	14	61561844	T	C	0.939104	0.0341483	0.00506385	3.2e-11	14	61095126	T	C	rs150138734	SLC38A6	0.578333	0.237822	0.0216384	0.0389306	0.0318656	0.0326897	0.0318352
rs2767365	14	68607023	G	C	0.162118	-0.0164242	0.00284285	3.8e-10	14	68140306	G	C	rs2767365	RAD51B	0.678161	0.168667	0.00895647	0.0215832	0.890676	0.889943	0.890703
rs6573817	14	68617269	G	A	0.169416	-0.021074	0.00279435	2.9e-15	14	68150552	G	A	rs6573817	RAD51B	0.906003	0.0428704	-0.00252049	0.0213453	0.887476	0.885943	0.887533
rs1958113	14	68637906	A	T	0.160295	-0.019044	0.0028584	1.8e-12	14	68171189	A	G	rs1958113	RAD51B	0.636461	0.196228	0.0814337	0.172291	0.00156468	0.00164558	0.0015617
rs1958113	14	68637906	A	T	0.160295	-0.019044	0.0028584	1.8e-12	14	68171189	A	T	rs1958113	RAD51B	0.967732	0.0142448	0.000876452	0.021666	0.891457	0.890065	0.891508
rs876403	14	75602834	A	T	0.523712	-0.0158684	0.00209074	3.6e-15	14	75136131	A	C	rs876403	TMED10	0.219851	0.657872	0.113796	0.092749	0.00563224	0.00577621	0.00562694
rs876403	14	75602834	A	T	0.523712	-0.0158684	0.00209074	3.6e-15	14	75136131	A	T	rs876403	TMED10	0.63416	0.197801	-0.00642965	0.0135111	0.481141	0.479574	0.481199
rs75663481	14	75787011	A	G	0.711305	-0.0224875	0.00238133	6.8e-22	14	75320308	A	G	rs75663481	FOS	0.0122065	1.91341	0.0366931	0.0146414	0.325662	0.329676	0.325514
rs72703614	14	89860386	G	A	0.783803	-0.0158282	0.00254476	1.5e-11	14	89394042	G	A	rs72703614	FOXN3	0.218335	0.660876	0.0233972	0.0190071	0.151677	0.152065	0.151663
rs1286075	14	91446796	C	T	0.826725	-0.0326471	0.0027682	2.6e-36	14	90980452	C	T	rs1286075	RPS6KA5	0.642723	0.191976	-0.00877086	0.018907	0.154538	0.150989	0.154669
rs1133441	14	92435065	T	A	0.667435	-0.0132498	0.00222154	1.4e-09	14	91968721	T	A	rs1133441	TRIP11	0.0823967	1.08409	0.0250199	0.0144045	0.326465	0.331534	0.326278
rs1953535	14	95596279	G	A	0.911829	0.0265895	0.00368971	5.3e-14	14	95129942	G	A	rs1953535	DICER1	0.0625058	1.20408	0.040546	0.0217675	0.106939	0.112681	0.106728
rs62007686	14	103899344	A	G	0.655215	0.0436142	0.00220153	2.1e-91	14	103433007	A	G	rs62007686	MARK3	0.626136	0.203331	-0.0071596	0.0146962	0.304944	0.306333	0.304893
rs75837874	14	103975472	G	T	0.872055	0.0385635	0.00313335	3.2e-34	14	103509135	G	A	rs75837874	MARK3	0.254826	0.593757	-0.172916	0.151853	0.00223881	0.00187133	0.00225233
rs75837874	14	103975472	G	T	0.872055	0.0385635	0.00313335	3.2e-34	14	103509135	G	T	rs75837874	MARK3	0.161298	0.79237	-0.0284254	0.0202934	0.126648	0.124969	0.12671
rs7140558	14	104018651	A	G	0.713487	-0.0186528	0.00232671	2.7e-16	14	103552314	A	C	rs7140558	BAG5	0.152548	0.816593	0.538841	0.376657	0.000382805	0.000492356	0.000378773
rs7140558	14	104018651	A	G	0.713487	-0.0186528	0.00232671	2.7e-16	14	103552314	A	G	rs7140558	BAG5	0.0766055	1.11574	-0.025664	0.0144935	0.333175	0.326751	0.333411
rs861528	14	104182998	C	T	0.748588	0.0190658	0.00241417	4.7e-17	14	103716661	C	T	rs861528	ZFYVE21	0.0404874	1.39268	0.03306	0.0161367	0.229008	0.23509	0.228784
rs55633823	14	105954705	C	T	0.748526	-0.0172207	0.00242398	3.4e-14	14	105488368	C	T	rs55633823	AL928654.7,CRIP1	0.493905	0.306357	-0.0116749	0.0170657	0.207925	0.206192	0.207989
rs7170637	15	22969232	G	A	0.839709	0.0172789	0.00284687	1.5e-09	15	22903836	C	T	rs7170637	CYFIP1	0.0587949	1.23066	0.0326241	0.0172639	0.221385	0.227376	0.221165
rs74710884	15	30086023	T	C	0.936457	0.0255473	0.00428665	6e-10	15	29793820	T	C	rs74710884	TJP1	0.175531	0.755646	-0.0448081	0.0330774	0.0441366	0.042574	0.0441941
rs61998565	15	47665185	G	A	0.85596	0.0180872	0.00297962	4.7e-10	15	47372988	G	A	rs61998565	SEMA6D	0.680152	0.167394	0.00818365	0.0198509	0.1379	0.139143	0.137855
rs3759809	15	51487352	T	G	0.72578	0.020846	0.00235689	8.8e-19	15	51195155	T	C	rs3759809	CYP19A1	0.357621	0.446577	0.103158	0.11214	0.00372806	0.0040037	0.00371791
rs3759809	15	51487352	T	G	0.72578	0.020846	0.00235689	8.8e-19	15	51195155	T	G	rs3759809	CYP19A1	0.0747756	1.12624	0.026777	0.0150277	0.285592	0.288908	0.28547
rs2899472	15	51516055	C	A	0.744368	-0.0387427	0.00239611	2.3e-60	15	51223858	C	A	rs2899472	CYP19A1	0.160993	0.793194	-0.0227959	0.0162626	0.225596	0.223648	0.225668
rs2414098	15	51537806	T	C	0.386574	-0.0380203	0.00215944	1.8e-75	15	51245609	T	C	rs2414098	CYP19A1	0.856066	0.0674929	0.00256026	0.0141151	0.638261	0.639663	0.638209
rs7168331	15	51620983	G	C	0.61539	-0.0167653	0.00215557	4.8e-16	15	51328786	G	C	rs7168331	CYP19A1	0.272512	0.564615	0.0172692	0.0157379	0.2523	0.252153	0.252306
rs72732986	15	52382477	T	G	0.922163	-0.0247911	0.0038947	7.9e-11	15	52090280	T	A	rs72732986	BCL2L10	0.815286	0.0886898	-0.016985	0.072706	0.00874543	0.00876987	0.00874453
rs72732986	15	52382477	T	G	0.922163	-0.0247911	0.0038947	7.9e-11	15	52090280	T	G	rs72732986	BCL2L10	0.925346	0.0336957	-0.00447873	0.0477978	0.021203	0.0208801	0.0212149
rs56259139	15	62747770	C	T	0.90631	0.0229977	0.00360607	1.2e-10	15	62455571	C	T	rs56259139	TLN2	0.463108	0.334318	0.0195642	0.0266637	0.0693906	0.070848	0.069337
rs17184382	15	63792486	A	C	0.573908	0.0192413	0.00211383	5.7e-22	15	63500287	A	C	rs17184382	USP3	0.676203	0.169923	-0.00606586	0.0145238	0.322395	0.322811	0.32238
rs542221686	15	63952531	A	ATAAT	0.895086	-0.0280907	0.00359792	3.6e-16	15	63660332	A	ATAAT	rs542221686	HERC1	0.594233	0.226043	-0.0105309	0.0197684	0.134509	0.135194	0.134484
rs191927852	15	65785697	G	T	0.98091	0.0570834	0.00773747	3.5e-14	15	65493359	G	T	rs191927852	DPP8	0.927708	0.0325886	-0.00764439	0.0842556	0.00652601	0.00653561	0.00652565
rs72741014	15	67151257	T	C	0.80347	-0.0177939	0.00264369	2.3e-11	15	66858919	T	C	rs72741014	SMAD6	0.374158	0.426945	0.014308	0.0160998	0.229746	0.232249	0.229654
rs10438354	15	67336207	C	G	0.64906	-0.0153085	0.00223612	3.1e-12	15	67043869	C	G	rs10438354	SMAD3	0.439341	0.357198	-0.0115113	0.0148858	0.297581	0.297314	0.29759
rs34728056	15	67432460	C	CA	0.53468	-0.0274379	0.00212963	7.1e-42	15	67140122	C	CA	rs34728056	SMAD3	0.0559513	1.25219	0.0260278	0.013617	0.530666	0.535666	0.530482
rs12592259	15	70546411	T	C	0.887736	-0.0259961	0.00334421	6.9e-15	15	70254072	T	C	rs12592259	TLE3	0.175659	0.75533	0.0231796	0.0171163	0.198192	0.197712	0.198209
rs1706708	15	70552313	G	A	0.672692	0.0307679	0.00223602	3.3e-49	15	70259974	G	A	rs1706708	TLE3	0.710899	0.148192	-0.00550511	0.0148527	0.297266	0.297672	0.297251
rs34003015	15	70620476	C	T	0.962896	0.0371313	0.00554597	4.9e-12	15	70328137	C	G	rs34003015	TLE3	0.583465	0.233985	0.0251545	0.0458747	0.0234545	0.0231656	0.0234651
rs34003015	15	70620476	C	T	0.962896	0.0371313	0.00554597	4.9e-12	15	70328137	C	T	rs34003015	TLE3	0.573163	0.241722	-0.0181996	0.0323031	0.0461286	0.0461495	0.0461278
rs34149821	15	70644280	G	GAC	0.497299	0.0178322	0.00213022	5.6e-17	15	70351941	G	GAC	rs34149821	TLE3	0.804603	0.0944185	-0.00335606	0.0135656	0.492547	0.496334	0.492408
rs12441130	15	74234902	T	C	0.515173	0.0126142	0.00209096	1.2e-09	15	73942561	T	C	rs12441130	LOXL1	0.335142	0.474771	-0.0130258	0.0135149	0.504241	0.502697	0.504298
rs11072526	15	75432517	T	C	0.256989	-0.014357	0.0023955	6.2e-11	15	75140176	T	C	rs11072526	PPCDC	0.053592	1.2709	0.027264	0.0141255	0.639064	0.645225	0.638837
rs12593629	15	77853736	A	G	0.315963	-0.0139517	0.00226309	2.3e-10	15	77561394	A	G	rs12593629	LINGO1	0.0783267	1.10609	-0.0260114	0.0147752	0.699187	0.6943	0.699367
rs6496586	15	85540767	G	A	0.81779	-0.0196378	0.00272784	5e-12	15	84997536	G	A	rs6496586	PDE8A	0.91202	0.0399956	0.00202666	0.0183424	0.165387	0.165164	0.165396
rs7167692	15	85660184	T	C	0.947576	0.0537914	0.00469724	1.2e-32	15	85116953	T	C	rs7167692	PDE8A	0.296411	0.528105	-0.0427755	0.0409664	0.0285641	0.0269722	0.0286227
rs11632673	15	91070544	A	G	0.450522	-0.0244013	0.00210755	1.2e-35	15	90527312	A	G	rs11632673	CRTC3	0.0704693	1.152	-0.0245945	0.0135965	0.536725	0.53266	0.536875
rs4299103	15	93588264	G	C	0.559301	0.0160674	0.0022372	2.7e-12	15	93045034	G	C	rs4299103	RGMA	0.818372	0.0870491	0.00331907	0.0144534	0.360949	0.359454	0.361004
rs7181724	15	94551607	A	G	0.56842	0.0147251	0.00213647	1.9e-13	15	94008378	A	G	rs7181724	MCTP2	0.450996	0.345827	-0.0104742	0.013896	0.391206	0.386878	0.391365
rs16976004	15	96582997	C	G	0.810231	-0.016086	0.00272511	1.6e-09	15	96039768	C	G	rs16976004	NR2F2	0.847431	0.0718957	-0.00314814	0.0163627	0.225729	0.224803	0.225763
rs117208012	16	347063	C	T	0.978971	0.0951165	0.0072697	2e-41	16	297063	C	T	rs117208012	AXIN1	0.569794	0.244282	-0.0178801	0.0314594	0.0480335	0.0490353	0.0479967
rs2301522	16	359953	A	G	0.336589	0.0277694	0.00221226	8.2e-41	16	309953	A	G	rs2301522	AXIN1	0.0830922	1.08044	-0.0243001	0.0140219	0.624846	0.623767	0.624886
rs71378512	16	410178	G	A	0.952861	0.0988047	0.00545443	4.6e-77	16	360178	G	A	rs71378512	MRPL28	0.0289828	1.53786	-0.0588422	0.0269458	0.0677549	0.06713	0.0677779
rs4988483	16	1129010	C	A	0.942877	-0.0389041	0.00460207	1.5e-17	16	1079010	C	A	rs4988483	SSTR5	0.686501	0.163359	0.0205128	0.0508235	0.0189285	0.019733	0.0188989
rs34435227	16	1533220	A	G	0.560118	0.0133394	0.00211594	6.9e-13	16	1483219	A	G	rs34435227	PTX4	0.553085	0.257208	0.00810212	0.0136596	0.455953	0.455197	0.45598
rs34123233	16	2144299	T	G	0.819729	-0.0257364	0.00272411	1.7e-22	16	2094298	T	G	rs34123233	PKD1	0.039031	1.40859	0.0339631	0.0164561	0.221194	0.225487	0.221036
rs77256800	16	3959911	T	C	0.932427	0.0260106	0.00428593	4.9e-12	16	3909910	T	C	rs77256800	CREBBP	0.224993	0.647831	0.0347649	0.0286518	0.0607207	0.0629205	0.0606397
rs710893	16	4014964	A	G	0.154523	-0.0247942	0.00288503	2.7e-19	16	3964963	A	G	rs710893	ADCY9	0.128212	0.89207	-0.0275998	0.0181436	0.831979	0.828838	0.832095
rs8052826	16	4425528	A	G	0.211316	0.0184003	0.0025675	4.6e-12	16	4375527	A	G	rs8052826	CORO7,CORO7-PAM16,VASN	0.782954	0.106264	-0.0043887	0.0159315	0.759343	0.760534	0.759299
rs148092711	16	4431767	C	T	0.99479	0.0950537	0.0144863	6.6e-11	16	4381766	C	T	rs148092711	CORO7,CORO7-PAM16,VASN	0.523238	0.281301	0.0731318	0.114562	0.00381753	0.00379434	0.00381838
rs4786488	16	4442527	C	T	0.274645	0.0143967	0.00234304	3.6e-09	16	4392526	C	T	rs4786488	CORO7,CORO7-PAM16	0.242511	0.615268	-0.0173081	0.0148093	0.697932	0.695923	0.698006
rs71406254	16	11642910	T	TA	0.657534	0.0229306	0.00221757	5.1e-25	16	11549054	T	TA	rs71406254	LITAF	0.687432	0.16277	-0.00602268	0.0149691	0.297024	0.294046	0.297133
rs71382581	16	18928466	T	C	0.911842	-0.023129	0.00372409	1.3e-10	16	18917144	T	C	rs71382581	SMG1	0.49725	0.303425	-0.0176534	0.0260059	0.0743976	0.0731414	0.0744438
rs4783443	16	22226993	C	A	0.918486	-0.0275361	0.00381237	1.2e-13	16	22215672	C	A	rs4783443	EEF2K	0.671874	0.172712	0.00947859	0.0223775	0.10109	0.103608	0.100998
rs5735	16	23200848	T	C	0.691133	0.0181528	0.00226691	4.6e-15	16	23189527	T	C	rs5735	SCNN1G	0.894294	0.0485198	0.00187296	0.0140958	0.36452	0.364204	0.364532
rs933561	16	49874676	A	G	0.653192	0.0163967	0.00219461	2.2e-14	16	49840765	A	G	rs933561	ZNF423	0.425164	0.371444	0.0122382	0.0153458	0.269765	0.270884	0.269724
rs59302410	16	50705254	C	T	0.988072	-0.0906632	0.0100497	1.8e-19	16	50671343	C	T	rs59302410	SNX20	0.839184	0.0761428	0.0109038	0.0537298	0.0166042	0.0165793	0.0166051
rs1564981	16	50986308	G	A	0.546165	0.018635	0.00209878	1.1e-20	16	50952397	G	A	rs1564981	CYLD	0.453158	0.34375	-0.01032	0.0137571	0.410498	0.413111	0.410402
rs140144628	16	51025426	G	C	0.990453	-0.091283	0.0114439	2.6e-15	16	50991515	G	C	rs140144628	SALL1	0.847932	0.0716389	-0.0251869	0.131348	0.00284521	0.00276161	0.00284829
rs62028332	16	51025468	G	A	0.852957	-0.0485004	0.0031081	5.4e-62	16	50991557	G	A	rs62028332	SALL1	0.512811	0.290043	-0.0148397	0.0226745	0.0997394	0.0985518	0.0997832
rs4785495	16	51066965	C	T	0.51223	0.0157711	0.00211267	4.5e-15	16	51033054	C	T	rs4785495	SALL1	0.71338	0.146679	0.00523118	0.0142415	0.353878	0.353543	0.35389
rs149685227	16	51186224	G	A	0.976599	0.0578285	0.00728432	4.1e-15	16	51152313	G	A	rs149685227	SALL1	0.613566	0.212139	0.0295706	0.0585568	0.013812	0.0142609	0.0137955
rs2052285	16	51188432	G	A	0.391512	0.0249968	0.00213753	2.9e-34	16	51154521	G	A	rs2052285	SALL1	0.161491	0.791851	-0.0191828	0.0137013	0.559328	0.556832	0.55942
rs2052354	16	51423945	A	G	0.261774	-0.0216327	0.00238296	3e-21	16	51390034	A	G	rs2052354	SALL1	0.604764	0.218414	-0.00801195	0.0154802	0.739182	0.736425	0.739283
rs2647978	16	51624129	C	A	0.707552	0.0157973	0.00229139	2.2e-13	16	51590218	C	A	rs2647978	SALL1	0.837338	0.077099	0.0029869	0.014549	0.319571	0.320051	0.319553
rs35392886	16	51733063	C	G	0.374584	0.0197534	0.00215073	2.7e-22	16	51699152	C	G	rs35392886	SALL1	0.929947	0.0315419	-0.00121295	0.0137974	0.585917	0.586312	0.585902
rs7191269	16	51784918	A	G	0.596959	0.0337215	0.00212521	9.4e-62	16	51751007	A	G	rs7191269	SALL1	0.797038	0.098521	0.00363885	0.0141489	0.35554	0.355602	0.355537
rs9935845	16	51847798	G	A	0.466791	-0.0313869	0.00213946	3.3e-54	16	51813887	G	A	rs9935845	TOX3	0.91399	0.0390586	0.0014843	0.0137426	0.553679	0.555207	0.553623
rs72805220	16	51903981	C	A	0.932224	0.0667623	0.0042119	3.3e-60	16	51870070	C	A	rs72805220	TOX3	0.324863	0.4883	0.0358595	0.0364236	0.0368866	0.0375341	0.0368628
rs57292959	16	53799279	G	T	0.578185	-0.0147039	0.00211822	9.3e-13	16	53765367	G	T	rs57292959	FTO	0.302372	0.519458	-0.0141102	0.0136811	0.428718	0.422389	0.428951
rs12600060	16	54101461	G	T	0.752858	0.0198229	0.00249538	8.1e-14	16	54067549	G	T	rs12600060	FTO	0.371534	0.430001	-0.0156697	0.0175354	0.187956	0.185459	0.188048
rs12149673	16	55059130	A	G	0.6959	-0.0288559	0.00227709	4.5e-37	16	55025218	A	G	rs12149673	IRX5	0.161078	0.792963	-0.0214359	0.0152955	0.272873	0.268494	0.273034
rs12918462	16	55127191	T	C	0.933453	-0.0385501	0.00420052	8.6e-21	16	55093279	T	C	rs12918462	IRX5	0.358111	0.445982	-0.0302951	0.0329664	0.0445388	0.043061	0.0445932
rs114934911	16	67310543	C	T	0.96995	0.0772166	0.00610555	1.5e-40	16	67276640	C	T	rs114934911	PLEKHG4	0.153968	0.81257	-0.0338035	0.0237109	0.0892475	0.0880694	0.0892909
rs567068501	16	67572130	C	T	0.992762	0.153015	0.0135496	9.8e-32	16	67538227	C	T	rs567068501	AC027682.1,FAM65A	0.984032	0.00699096	0.000994151	0.0496708	0.0182759	0.0189755	0.0182502
rs74615093	16	69122043	G	A	0.919442	-0.0246351	0.00384115	5.7e-11	16	69088140	G	A	rs74615093	TANGO6	0.175741	0.755127	-0.0358002	0.0264406	0.0712594	0.0681707	0.0713731
rs11643240	16	69635916	A	G	0.732191	0.016673	0.00235669	1.8e-13	16	69602013	A	G	rs11643240	NFAT5	0.477673	0.320869	0.0109673	0.0154459	0.256486	0.258327	0.256418
rs7197197	16	72911406	G	A	0.416482	-0.0139025	0.00212724	1.6e-11	16	72877507	G	A	rs7197197	ZFHX3	0.870259	0.0603516	0.00224536	0.0137474	0.581057	0.579837	0.581102
rs2716579	16	74087814	C	T	0.64396	0.0263894	0.00253865	2.5e-27	16	74053915	C	T	rs2716579	PSMD7	0.710361	0.148521	-0.0051464	0.0138578	0.433071	0.432365	0.433097
rs7186061	16	80934495	A	C	0.150889	-0.0172731	0.00291251	4.6e-10	16	80900598	A	C	rs7186061	CMC2	0.599167	0.222452	-0.0130077	0.0247483	0.917573	0.91536	0.917654
rs12932885	16	81579923	C	T	0.500673	0.0252506	0.00209064	4.3e-37	16	81546318	C	T	rs12932885	CMIP	0.970444	0.0130297	-0.000505152	0.0136336	0.55638	0.553817	0.556474
rs8044524	16	81603771	G	A	0.397232	0.0203394	0.0021345	2.6e-26	16	81570166	G	A	rs8044524	CMIP	0.198519	0.702199	-0.018161	0.0141245	0.640721	0.63543	0.640916
rs4889341	16	81604251	T	C	0.405201	0.0211398	0.00212521	9.2e-27	16	81570646	T	C	rs4889341	CMIP	0.357264	0.447011	-0.0133146	0.0144631	0.673109	0.670137	0.673218
rs8045614	16	81609298	A	G	0.350204	0.0191097	0.0021925	9.8e-23	16	81575693	A	G	rs8045614	CMIP	0.273838	0.562506	-0.0158715	0.0145043	0.678341	0.673727	0.678511
rs4889345	16	81613122	T	G	0.321934	0.019645	0.00227788	7.8e-21	16	81579517	T	A	rs4889345	CMIP	0.240822	0.618304	0.0300289	0.0256015	0.0763619	0.0778518	0.0763071
rs4889345	16	81613122	T	G	0.321934	0.019645	0.00227788	7.8e-21	16	81579517	T	G	rs4889345	CMIP	0.0133331	1.87507	-0.035509	0.0143485	0.663052	0.65603	0.66331
rs10514617	16	86686972	T	C	0.838178	0.0284551	0.0028528	2.8e-26	16	86653366	T	C	rs10514617	FOXL1	0.117136	0.93131	-0.0240846	0.0153707	0.265795	0.263861	0.265866
rs4843418	16	86689335	G	C	0.715444	0.0173319	0.00233092	3.7e-15	16	86655729	G	C	rs4843418	FOXL1	0.0875528	1.05773	-0.0245431	0.0143658	0.336723	0.333604	0.336838
rs299938	16	86694417	A	G	0.766191	-0.0199662	0.00246869	1.7e-17	16	86660811	A	G	rs299938	FOXL1	0.194772	0.710473	-0.0200761	0.0154838	0.258881	0.253954	0.259062
rs899245	16	86699767	T	A	0.78308	-0.0224029	0.00253309	3.8e-21	16	86666161	T	A	rs899245	FOXL1	0.432548	0.363966	-0.01229	0.0156593	0.249797	0.24627	0.249927
rs12918331	16	86700865	T	G	0.740702	-0.0194216	0.00238173	2.4e-19	16	86667259	T	G	rs12918331	FOXL1	0.263255	0.579623	-0.0168967	0.0151035	0.281332	0.276054	0.281527
rs7203324	16	86701426	C	T	0.787071	-0.0224682	0.00256523	4e-21	16	86667820	C	G	rs7203324	FOXL1	0.691204	0.160394	0.014473	0.0364355	0.0364349	0.0363263	0.0364389
rs7203324	16	86701426	C	T	0.787071	-0.0224682	0.00256523	4e-21	16	86667820	C	T	rs7203324	FOXL1	0.181139	0.741989	-0.0211283	0.0157997	0.244058	0.238957	0.244246
rs28594464	16	86704864	C	T	0.810947	0.0256878	0.00268225	6.5e-26	16	86671258	C	T	rs28594464	FOXL1	0.150989	0.821055	-0.0243891	0.0169835	0.198476	0.197655	0.198506
rs388466	16	86708741	G	A	0.681084	0.0284249	0.00225137	1.1e-41	16	86675135	G	A	rs388466	FOXL1	0.997509	0.00108307	-4.57124e-05	0.0146435	0.316187	0.318869	0.316088
rs68110026	16	86718579	G	C	0.914496	0.0229677	0.00374085	2e-09	16	86684973	G	C	rs68110026	FOXL1	0.488749	0.310914	0.0198295	0.028643	0.0596393	0.0609418	0.0595913
rs4081747	16	87100746	G	T	0.377591	0.0157667	0.0021692	3.3e-12	16	87067140	G	T	rs4081747	C16orf95	0.863793	0.0635903	0.0023498	0.0136976	0.550252	0.548778	0.550307
rs112898929	16	88298795	T	A	0.920325	0.0256215	0.00391642	2.5e-12	16	88265189	T	A	rs112898929	ZNF469	0.514581	0.288546	-0.014534	0.0223009	0.104087	0.103776	0.104098
rs4782351	16	88466424	A	G	0.387834	0.0156034	0.00214376	5.7e-13	16	88400016	A	G	rs4782351	ZNF469	0.914644	0.0387481	0.00148268	0.0138331	0.601543	0.600814	0.60157
rs11643303	16	88834014	A	C	0.883145	-0.0238566	0.00331258	1.1e-12	16	88767606	A	C	rs11643303	PIEZO1	0.166003	0.779884	-0.0259156	0.0187094	0.159151	0.156773	0.159239
rs2272443	16	88854008	C	T	0.771638	0.0224558	0.00250338	2.7e-21	16	88787600	C	T	rs2272443	PIEZO1	0.91273	0.0396578	0.00161177	0.0147064	0.307786	0.309302	0.30773
rs57696383	16	89572665	A	G	0.52229	0.0119153	0.00209027	1.3e-09	16	89506257	A	G	rs57696383	SPG7	0.244603	0.611538	0.0158147	0.0135917	0.505361	0.508387	0.50525
rs72812052	17	838690	G	A	0.761485	0.0163272	0.00244804	4.5e-11	17	935450	G	A	rs72812052	NXN	0.0441784	1.35479	0.0337712	0.0167816	0.208112	0.211675	0.207981
rs2376600	17	928078	G	A	0.689341	0.032655	0.00225616	4e-51	17	1024838	G	A	rs2376600	ABR	0.369757	0.432084	-0.0125875	0.0140339	0.39492	0.393928	0.394956
rs9898390	17	2177484	C	G	0.278035	-0.0471822	0.00232203	3.5e-98	17	2274190	C	A	rs9898390	SMG6	0.922607	0.0349834	-0.0947831	0.975628	8.7209e-05	6.93953e-05	8.78647e-05
rs9898390	17	2177484	C	G	0.278035	-0.0471822	0.00232203	3.5e-98	17	2274190	C	G	rs9898390	SMG6	0.665128	0.177095	-0.00652023	0.0150637	0.718469	0.715817	0.718567
rs34914463	17	7366619	T	C	0.86906	0.0214621	0.00308505	1.2e-12	17	7463300	T	C	rs34914463	ZBTB4	0.437866	0.358659	0.0209768	0.0270388	0.0688338	0.0690031	0.0688276
rs6258	17	7534678	C	T	0.992999	-0.102892	0.0127026	1.4e-16	17	7631360	C	T	rs6258	SHBG	0.708836	0.149454	0.0290042	0.0776718	0.00792975	0.0079099	0.00793048
rs151268686	17	7780690	A	ATT	0.925879	0.048145	0.00402691	4e-34	17	7877372	A	AT	rs151268686	NAA38	0.279317	0.553903	-0.030024	0.0277524	0.0641453	0.0626086	0.0642019
rs151268686	17	7780690	A	ATT	0.925879	0.048145	0.00402691	4e-34	17	7877372	A	ATT	rs151268686	NAA38	0.38539	0.4141	-0.0190169	0.0219087	0.106019	0.105292	0.106046
rs151268686	17	7780690	A	ATT	0.925879	0.048145	0.00402691	4e-34	17	7877372	A	ATTT	rs151268686	NAA38	0.467604	0.330122	0.139757	0.192401	0.00148172	0.00139069	0.00148507
rs12938040	17	9032274	G	A	0.960011	-0.0366498	0.00532951	9.3e-13	17	9128957	G	A	rs12938040	NTN1	0.222808	0.65207	-0.0470832	0.0386214	0.0315005	0.0306272	0.0315327
rs56235417	17	9142846	G	C	0.836824	0.0327306	0.00282154	5.4e-33	17	9239529	G	C	rs56235417	NTN1	0.336753	0.472688	-0.0174645	0.0181809	0.165432	0.165601	0.165426
rs9914258	17	10031642	C	T	0.558084	-0.0148971	0.00209647	1.1e-13	17	10128325	C	T	rs9914258	GAS7	0.881414	0.0548199	0.00204709	0.0137226	0.423378	0.423254	0.423382
rs515385	17	14401108	A	G	0.30859	0.0130087	0.00225518	5.4e-10	17	14497791	A	G	rs515385	HS3ST3B1	0.0315886	1.50047	-0.0344519	0.0160273	0.766226	0.760576	0.766434
rs7222984	17	20019694	A	C	0.389362	-0.0145773	0.00224304	9e-11	17	20116381	A	C	rs7222984	SPECC1	0.252542	0.597666	0.0155122	0.0135573	0.520636	0.52194	0.520588
rs704	17	26694861	G	A	0.524607	0.0167692	0.00208243	3.9e-16	17	28367840	G	A	rs704	CTB-96E2.2,SARM1,VTN	0.989927	0.00439682	-0.000172598	0.0136712	0.419478	0.417566	0.419548
rs7222696	17	27697619	G	A	0.659572	0.0156731	0.00219867	2.7e-14	17	29370601	G	A	rs7222696	TAOK1	0.161699	0.791294	0.0196473	0.01404	0.365214	0.370867	0.365006
rs3760456	17	27948844	C	T	0.559939	0.0268571	0.00210039	3e-40	17	29621826	C	T	rs3760456	CORO6	0.460839	0.336451	-0.00999073	0.0135474	0.475936	0.472245	0.476072
rs151317021	17	28064938	C	CTTATTTAT	0.532927	0.0210285	0.00211558	1.1e-24	17	29737920	C	CTTAT	rs151317021	SSH2	0.498009	0.302763	0.174158	0.257012	0.000903617	0.000992178	0.000900357
rs151317021	17	28064938	C	CTTATTTAT	0.532927	0.0210285	0.00211558	1.1e-24	17	29737920	C	CTTATTTATTTAT	rs151317021	SSH2	0.142728	0.84549	0.0709805	0.0484275	0.0221727	0.0229095	0.0221456
rs151317021	17	28064938	C	CTTATTTAT	0.532927	0.0210285	0.00211558	1.1e-24	17	29737920	C	CTTATTTATTTATTTAT	rs151317021	SSH2	0.186168	0.730096	-0.0669626	0.0506524	0.0185104	0.0175728	0.0185449
rs8080078	17	28195773	C	T	0.490295	-0.0219377	0.00208354	1e-26	17	29868755	C	T	rs8080078	SSH2	0.579961	0.236601	0.0074839	0.0135225	0.508326	0.511548	0.508207
rs112797972	17	29886356	C	G	0.776189	0.0238489	0.00250723	2.1e-22	17	31559337	C	G	rs112797972	RAB11FIP4	0.094367	1.02518	0.025953	0.0155148	0.257364	0.26061	0.257244
rs12951408	17	36913807	T	C	0.44108	0.0123018	0.00210562	1.5e-09	17	38757554	T	C	rs12951408	PSMB3	0.580669	0.236071	0.00750979	0.0135947	0.537509	0.540612	0.537395
rs143043662	17	39913771	C	T	0.987622	-0.0780376	0.00989085	1.8e-16	17	41757519	C	T	rs143043662	JUP	0.57795	0.23811	-0.0323225	0.0580941	0.01452	0.0134312	0.0145601
rs7213095	17	39940768	G	T	0.503363	-0.0125896	0.0022514	4.5e-10	17	41784516	G	T	rs7213095	JUP	0.490654	0.309225	0.00979567	0.0142117	0.380541	0.382073	0.380484
rs7217502	17	41801246	A	C	0.616189	-0.0427433	0.00216823	1.6e-96	17	43723878	A	C	rs7217502	SOST	0.0904232	1.04372	0.0230211	0.0135964	0.482364	0.487979	0.482157
rs35590725	17	41818953	T	G	0.426891	-0.0290741	0.00210988	4.1e-45	17	43741585	T	A	rs35590725	SOST	0.00205353	2.6875	0.396005	0.128474	0.00243938	0.00325807	0.00240925
rs35590725	17	41818953	T	G	0.426891	-0.0290741	0.00210988	4.1e-45	17	43741585	T	G	rs35590725	SOST	0.488551	0.31109	0.0100434	0.0145007	0.673466	0.678439	0.673283
rs2741856	17	41826839	G	C	0.918397	-0.0794023	0.00380357	1.7e-104	17	43749471	G	C	rs2741856	SOST	0.991862	0.00354869	-0.000213397	0.0209223	0.119222	0.120879	0.119161
rs190144	17	42164584	A	G	0.256006	0.0396692	0.00238823	2.8e-66	17	44087216	A	G	rs190144	HDAC5	0.521138	0.283047	0.0103706	0.0161639	0.77353	0.774556	0.773492
rs111443054	17	43489161	T	TCACACA	0.816288	0.0275831	0.00270123	6.4e-26	17	45411795	T	TCACA	rs111443054	ARHGAP27	0.39955	0.398429	-0.640713	0.760558	0.000182702	0.000135277	0.000184448
rs111443054	17	43489161	T	TCACACA	0.816288	0.0275831	0.00270123	6.4e-26	17	45411795	T	TCACACA	rs111443054	ARHGAP27	0.000432056	3.36446	-0.1106	0.0314233	0.0528977	0.0477216	0.0530882
rs111443054	17	43489161	T	TCACACA	0.816288	0.0275831	0.00270123	6.4e-26	17	45411795	T	TCACACACA	rs111443054	ARHGAP27	0.595949	0.224791	-0.349401	0.658955	0.000117976	7.73011e-05	0.000119474
rs3843738	17	43739194	A	G	0.52983	-0.0195325	0.00211866	2.3e-20	17	45661828	A	G	rs3843738	CRHR1	0.0776712	1.10974	0.0241419	0.0136831	0.560292	0.564846	0.560124
rs10491140	17	43950976	G	T	0.77482	0.0257143	0.00249233	2.6e-26	17	45873610	G	A	rs10491140	MAPT	0.0376817	1.42387	-0.527549	0.253836	0.000828325	0.000489281	0.000840803
rs10491140	17	43950976	G	T	0.77482	0.0257143	0.00249233	2.6e-26	17	45873610	G	T	rs10491140	MAPT	4.43486e-05	4.35312	-0.103718	0.0253989	0.0826771	0.0755624	0.0829389
rs2109984	17	46171099	T	G	0.203441	-0.0164339	0.00258601	1.3e-10	17	48093737	T	A	rs2109984	CBX1	0.465586	0.332	0.103201	0.141434	0.00232143	0.00263717	0.00230981
rs2109984	17	46171099	T	G	0.203441	-0.0164339	0.00258601	1.3e-10	17	48093737	T	G	rs2109984	CBX1	0.218686	0.66018	-0.0195387	0.0158847	0.759607	0.760082	0.759589
rs140089442	17	46192972	A	AT	0.892103	0.0256238	0.00336114	3.5e-15	17	48115610	A	AT	rs140089442	SNX11	0.65675	0.1826	-0.00963306	0.0216763	0.111694	0.108564	0.111809
rs78832434	17	48214490	C	G	0.962828	-0.0460458	0.00553727	1.6e-16	17	50137125	C	G	rs78832434	PPP1R9B	0.240437	0.618999	0.0324487	0.0276419	0.0641011	0.0668482	0.064
rs1061237	17	48262775	A	T	0.971939	-0.0513019	0.00644343	1.8e-17	17	50185414	A	G	rs1061237	COL1A1	0.541253	0.2666	0.0100568	0.0164618	0.222205	0.220871	0.222255
rs1061237	17	48262775	A	T	0.971939	-0.0513019	0.00644343	1.8e-17	17	50185414	A	T	rs1061237	COL1A1	0.363371	0.43965	-0.0294649	0.032416	0.0461911	0.045086	0.0462318
rs2696264	17	48333349	G	A	0.773091	-0.0336823	0.00247917	5.4e-44	17	50255988	G	A	rs2696264	TMEM92	0.00700551	2.15456	-0.0416701	0.0154529	0.266441	0.259743	0.266688
rs6504675	17	48634357	T	C	0.61752	0.0130334	0.0021494	1.3e-09	17	50556996	T	C	rs6504675	SPATA20	0.434352	0.362158	-0.0110147	0.0140895	0.363114	0.359223	0.363257
rs4427849	17	49198457	A	G	0.447488	-0.0153981	0.00210264	1.5e-13	17	51121096	A	G	rs4427849	SPAG9	0.00199977	2.69902	-0.0419772	0.0135837	0.494317	0.485927	0.494626
rs1367693	17	54187685	T	G	0.463927	-0.0247068	0.00208848	1.8e-31	17	56110324	T	A	rs1367693	ANKFN1	0.740635	0.130396	0.0627591	0.189597	0.00140353	0.00132861	0.00140629
rs1367693	17	54187685	T	G	0.463927	-0.0247068	0.00208848	1.8e-31	17	56110324	T	G	rs1367693	ANKFN1	0.251093	0.600165	0.0156979	0.0136778	0.552225	0.557773	0.552021
rs6505057	17	54499579	G	A	0.692307	0.0141682	0.00226429	2.7e-10	17	56422218	G	A	rs6505057	ANKFN1	0.553084	0.257209	-0.00860669	0.0145103	0.319694	0.32001	0.319683
rs77897572	17	59160227	G	A	0.988824	0.0650765	0.0101231	6.4e-11	17	61082866	G	A	rs77897572	BCAS3	0.161971	0.790562	0.101542	0.0726092	0.00900734	0.00984799	0.0089764
rs1012383	17	59196065	G	T	0.174911	0.0463513	0.00274163	1.4e-67	17	61118704	G	T	rs1012383	BCAS3	0.0555316	1.25546	-0.0350342	0.0182975	0.837326	0.833159	0.83748
rs8070692	17	59288406	T	G	0.834052	-0.0377066	0.00286487	4.2e-43	17	61211045	T	A	rs8070692	BCAS3	0.876062	0.0574651	0.02819	0.180748	0.00121517	0.00150239	0.0012046
rs8070692	17	59288406	T	G	0.834052	-0.0377066	0.00286487	4.2e-43	17	61211045	T	G	rs8070692	BCAS3	0.271911	0.565573	0.0197005	0.0179312	0.174615	0.176589	0.174543
rs35686232	17	59508427	A	G	0.802671	-0.0179895	0.0026296	1e-10	17	61431066	A	G	rs35686232	TBX4	0.591218	0.228252	0.00818944	0.0152483	0.27568	0.276661	0.275644
rs1558275	17	59636757	T	G	0.371453	-0.0128225	0.00217455	6.2e-09	17	61559396	T	G	rs1558275	NACA2	0.930604	0.0312351	0.00121411	0.0139416	0.613695	0.613264	0.613711
rs11079480	17	60592751	A	G	0.409095	-0.012503	0.00211851	1.9e-09	17	62515390	A	G	rs11079480	TLK2	0.903692	0.0439798	-0.00168364	0.0139145	0.613139	0.613586	0.613123
rs17650301	17	62479273	A	C	0.706355	0.0183738	0.002283	2.4e-17	17	64483156	A	C	rs17650301	POLG2	0.259789	0.585379	0.0160308	0.0142257	0.358408	0.359454	0.358369
rs9896306	17	63278038	C	A	0.727045	0.0283541	0.0023431	3.1e-35	17	65281920	C	A	rs9896306	RGS9	0.295089	0.530047	-0.0155638	0.0148648	0.295976	0.290723	0.296169
rs11077711	17	66691183	C	T	0.766192	0.0170911	0.00247342	1.3e-12	17	68695042	C	T	rs11077711	FAM20A	0.275516	0.559853	0.0192118	0.0176183	0.181452	0.182875	0.181399
rs180067	17	67957774	G	C	0.319757	-0.013003	0.00222949	1.5e-09	17	69961633	G	A	rs180067	KCNJ16	0.419705	0.377056	-0.0304255	0.0377051	0.034788	0.0342431	0.034808
rs180067	17	67957774	G	C	0.319757	-0.013003	0.00222949	1.5e-09	17	69961633	G	C	rs180067	KCNJ16	0.868465	0.0612479	-0.00241219	0.0145655	0.672565	0.672652	0.672561
rs56320441	17	69206119	T	C	0.912677	-0.0279397	0.00370006	6.2e-15	17	71209978	T	C	rs56320441	SOX9	0.268296	0.571386	-0.0225177	0.0203413	0.126087	0.126487	0.126072
rs2292852	17	75095242	G	A	0.617857	0.0143346	0.00214144	1.8e-11	17	77099160	G	A	rs2292852	SEC14L1	0.0690828	1.16063	-0.0253936	0.0139688	0.377126	0.373928	0.377243
rs1436138	17	75316880	A	G	0.639574	0.0196665	0.00217639	4.5e-22	17	77320798	A	G	rs1436138	SEPT9	0.0866323	1.06232	0.0243588	0.0142164	0.355339	0.357949	0.355243
rs34587622	17	75398498	C	T	0.887937	0.0200296	0.00329995	7.7e-10	17	77402416	C	T	rs34587622	SEPT9	0.200488	0.697911	-0.0335749	0.0262271	0.0722191	0.0705803	0.0722794
rs10642898	17	76393675	C	CCCG	0.598886	0.0171382	0.00214947	2.6e-16	17	78397594	C	CCCG	rs10642898	PGS1	0.630988	0.199979	0.00660449	0.0137497	0.458789	0.460633	0.458721
rs8080307	17	76858353	G	A	0.928944	-0.0266361	0.00405194	2.1e-11	17	78862271	G	A	rs8080307	TIMP2	0.944899	0.0246148	0.00205563	0.0297424	0.0558808	0.0556103	0.0558908
rs35881190	17	76906367	C	T	0.651849	0.0167184	0.00220578	9.3e-16	17	78910285	C	T	rs35881190	TIMP2	0.0381971	1.41797	0.0287869	0.0138884	0.404843	0.410893	0.40462
rs7212578	17	79394536	A	G	0.218699	-0.021686	0.0025303	3.6e-19	17	81420736	A	G	rs7212578	BAHCC1	0.350577	0.455217	0.0139511	0.0149454	0.712561	0.716529	0.712415
rs12945403	17	80004094	T	C	0.342704	0.0171079	0.00220826	7.9e-15	17	82046218	T	C	rs12945403	RFNG	0.221732	0.654171	0.0185514	0.0151819	0.723062	0.72572	0.722964
rs3751908	17	80529972	A	G	0.364674	-0.0204081	0.00216068	5.9e-21	17	82572096	A	G	rs3751908	FOXK2	0.403411	0.394252	0.0115347	0.0138051	0.598575	0.600682	0.598497
rs4148965	18	9109484	T	G	0.306427	-0.013638	0.00227141	2.2e-10	18	9109486	T	G	rs4148965	NDUFV2	0.160017	0.795834	-0.0209142	0.0148854	0.705404	0.700422	0.705587
rs644778	18	10042023	T	C	0.674635	0.0170697	0.00223331	2.6e-14	18	10042026	T	C	rs644778	VAPA	0.589579	0.229458	0.00780577	0.01447	0.32868	0.32826	0.328695
rs11875132	18	10348334	T	C	0.56286	0.0206752	0.00212346	4.3e-23	18	10348337	T	C	rs11875132	APCDD1	0.765605	0.115995	-0.00410574	0.0137718	0.423959	0.423287	0.423983
rs1296042	18	13711002	T	C	0.0865029	0.0473203	0.00372124	5.6e-40	18	13711003	T	C	rs1296042	FAM210A	0.822123	0.0850631	-0.00518868	0.0230798	0.905283	0.903935	0.905333
rs4635400	18	13719510	G	A	0.640457	0.0526902	0.00218128	2.8e-140	18	13719511	G	A	rs4635400	FAM210A	0.530919	0.274972	0.00867001	0.0138365	0.398187	0.399094	0.398154
rs4369779	18	20735408	T	C	0.211409	0.0206034	0.00256388	2.9e-17	18	23155444	T	C	rs4369779	CABLES1	0.244981	0.610867	0.0187732	0.0161473	0.773707	0.77482	0.773666
rs61735998	18	34289285	G	T	0.974685	-0.0441542	0.00667928	4.3e-11	18	36709322	G	T	rs61735998	FHOD3	0.846956	0.0721392	-0.00862657	0.0446964	0.0235384	0.0236137	0.0235356
rs12964248	18	42143586	A	T	0.722793	-0.0146535	0.00234005	1e-09	18	44563621	A	T	rs12964248	SETBP1	0.868138	0.061411	0.00239418	0.0144207	0.332469	0.328814	0.332603
rs11659248	18	42907550	C	T	0.843852	0.0163367	0.00290543	2e-09	18	45327585	C	T	rs11659248	SLC14A2	0.808013	0.0925818	-0.00539161	0.0221886	0.10575	0.103091	0.105847
rs7504492	18	45606093	T	C	0.623909	-0.014698	0.0021668	1.4e-12	18	48079722	T	C	rs7504492	ZBTB7C	0.573036	0.241818	-0.00783445	0.0139011	0.390157	0.389754	0.390172
rs2337106	18	46460903	C	G	0.48255	-0.0187273	0.00210775	3.6e-20	18	48934533	C	G	rs2337106	SMAD7	0.629447	0.201041	0.00656025	0.0135962	0.514984	0.516006	0.514946
rs12967019	18	46474178	T	C	0.508029	-0.0176753	0.00212206	3.9e-18	18	48947808	T	C	rs12967019	SMAD7	0.738365	0.131729	-0.00454872	0.0136181	0.469588	0.469026	0.469608
rs9952111	18	53453113	G	A	0.837867	0.0177668	0.00284275	2.9e-11	18	55785882	G	A	rs9952111	TCF4	0.275377	0.560073	-0.0229479	0.0210384	0.119267	0.115714	0.119397
rs72966926	18	57328396	G	A	0.870142	-0.0198601	0.00311648	4.3e-11	18	59661164	G	A	rs72966926	CCBE1	0.93614	0.0286591	0.00166539	0.0207856	0.122072	0.123222	0.12203
rs35693910	18	57913965	G	A	0.731768	-0.0140548	0.00239708	6.4e-09	18	60246732	G	A	rs35693910	MC4R	0.440789	0.355769	0.0128066	0.0166134	0.209911	0.210811	0.209878
rs884205	18	60054857	A	C	0.252704	-0.0261596	0.00242543	8.4e-30	18	62387624	A	C	rs884205	TNFRSF11A	0.90138	0.045092	0.0018673	0.0150688	0.721082	0.718719	0.721169
rs17756073	18	60809783	A	G	0.697161	0.0145281	0.00228087	1.4e-11	18	63142550	A	G	rs17756073	BCL2	0.972164	0.0122605	0.000538839	0.015442	0.258762	0.260738	0.25869
rs78015143	18	77248691	G	A	0.901711	-0.0285075	0.00352602	3.4e-17	18	79488691	G	A	rs78015143	NFATC1	0.71718	0.144372	-0.00691951	0.0191025	0.149167	0.149656	0.149149
rs180712105	19	810412	T	A	0.987349	-0.0667464	0.0106069	7.2e-11	19	810412	T	A	rs180712105	PTBP1	0.322168	0.491918	-0.145634	0.147103	0.00258474	0.00220089	0.00259887
rs116904359	19	957700	C	A	0.95251	-0.034374	0.00525366	1.7e-10	19	957700	C	A	rs116904359	ARID3A	0.616436	0.210112	-0.0152844	0.0305133	0.0537614	0.0526517	0.0538022
rs11668064	19	1169066	A	G	0.685535	0.0356519	0.00226055	1.2e-58	19	1169067	A	G	rs11668064	SBNO2	0.8748	0.0580912	0.00254677	0.0161634	0.227379	0.2274	0.227379
rs11880992	19	2176403	G	A	0.591263	0.016953	0.0021265	4.1e-16	19	2176404	G	A	rs11880992	DOT1L	0.564217	0.248554	0.00806586	0.0139889	0.372366	0.37407	0.372303
rs4806862	19	2523781	G	T	0.671962	-0.0239498	0.00224096	3.1e-27	19	2523783	G	T	rs4806862	GNG7	0.336031	0.473621	0.0132278	0.0137497	0.414304	0.416028	0.414241
rs60018147	19	3375572	A	G	0.87959	0.033176	0.00337198	7.4e-23	19	3375574	A	G	rs60018147	NFIC	0.664854	0.177274	-0.00894112	0.0206387	0.124669	0.124472	0.124676
rs67820526	19	4083916	G	A	0.820657	-0.0195704	0.00275656	8.3e-13	19	4083918	G	A	rs67820526	MAP2K2	0.864795	0.063087	0.00314361	0.0184621	0.157933	0.16121	0.157812
rs11259979	19	8500051	C	T	0.693309	0.0141969	0.00227689	3.4e-10	19	8435167	C	T	rs11259979	2023-03-02	0.121904	0.913982	-0.0250033	0.0161642	0.230134	0.22408	0.230357
rs556692495	19	12153234	A	G	0.99565	-0.0953464	0.0163459	4.6e-09	19	12042419	A	G	rs556692495	CTD-2006C1.10	0.0680174	1.16738	-0.213506	0.116996	0.00351623	0.00273409	0.00354502
rs384478	19	18146385	T	C	0.733133	-0.0178317	0.00239291	3e-14	19	18035575	T	C	rs384478	ARRDC2	0.439871	0.356675	0.0117649	0.0152314	0.275698	0.275728	0.275697
rs11670056	19	18589943	C	T	0.9241	0.0258698	0.00394516	3.5e-11	19	18479133	C	T	rs11670056	ELL	0.509416	0.292927	0.0252965	0.0383427	0.0326223	0.0332022	0.032601
rs28626308	19	33517515	C	T	0.955353	-0.126087	0.00505748	7.3e-140	19	33026609	C	T	rs28626308	RHPN2	0.0823626	1.08427	0.0462078	0.0266	0.0702944	0.0720272	0.0702307
rs11881367	19	33551428	G	A	0.906514	-0.112692	0.00359574	3e-226	19	33060522	G	A	rs11881367	RHPN2	0.0650249	1.18692	0.0367116	0.019897	0.132014	0.137077	0.131828
rs12609177	19	33705455	A	G	0.743018	-0.0156522	0.00239191	8.6e-12	19	33214549	A	G	rs12609177	SLC7A10	0.271674	0.565952	0.019494	0.0177344	0.180437	0.182963	0.180344
rs28364580	19	41724885	G	A	0.751044	0.0251031	0.00244309	1.8e-26	19	41218980	G	A	rs28364580	AXL	0.0715402	1.14545	-0.0283154	0.015713	0.246833	0.244219	0.246929
rs4802111	19	41734059	C	T	0.541065	-0.0161938	0.00210052	1e-15	19	41228154	C	T	rs4802111	AXL	0.723482	0.140572	-0.00483196	0.013657	0.432214	0.432533	0.432202
rs79371986	19	44338840	C	T	0.794773	-0.0156993	0.00258626	1.7e-09	19	43834688	C	T	rs79371986	ZNF283	0.794607	0.0998474	0.00431299	0.0165672	0.208305	0.210874	0.208211
rs8109532	19	45958294	A	G	0.687978	0.0181141	0.00228299	1.8e-15	19	45455036	A	G	rs8109532	ERCC1	0.457236	0.33986	0.0116474	0.0156676	0.248495	0.250367	0.248426
rs12373539	19	45971095	G	A	0.882674	0.0300454	0.00325909	1.1e-22	19	45467837	G	A	rs12373539	ERCC1	0.00148306	2.82884	-0.0785031	0.0247022	0.0841882	0.0791981	0.0843719
rs314675	19	47196079	T	C	0.863784	0.0219674	0.00304642	1e-13	19	46692822	T	C	rs314675	PRKD2	0.00490806	2.30909	-0.055272	0.0196487	0.140404	0.135609	0.14058
rs10407062	19	57799618	T	C	0.546651	0.0148725	0.00210074	2.7e-13	19	57288250	T	C	rs10407062	ZNF460	0.975806	0.0106365	-0.000410036	0.0135203	0.516582	0.518634	0.516506
rs835875	20	4203226	C	T	0.494597	-0.013175	0.00212014	3.8e-10	20	4222579	C	T	rs835875	ADRA1D	0.933314	0.0299721	-0.00116424	0.0139137	0.403303	0.40448	0.403259
rs805769	20	5667459	T	C	0.594361	-0.0129023	0.002137	6e-12	20	5686813	T	C	rs805769	C20orf196	0.87545	0.0577689	0.00217444	0.0138729	0.416094	0.416657	0.416074
rs2209760	20	6364504	T	C	0.449678	0.0371487	0.00210681	4.7e-71	20	6383857	T	C	rs2209760	FERMT1	0.72174	0.141619	-0.00487897	0.0136998	0.559931	0.559458	0.559949
rs6054308	20	6472918	A	G	0.388126	-0.0200385	0.00215489	1.4e-19	20	6492271	A	G	rs6054308	BMP2	0.976416	0.0103653	-0.000434001	0.0146806	0.690846	0.692983	0.690767
rs13043599	20	6755009	C	T	0.927809	-0.0417829	0.00404459	9.4e-26	20	6774362	C	T	rs13043599	BMP2	0.26452	0.577542	-0.0286644	0.0256902	0.0764903	0.0743933	0.0765675
rs2650976	20	6776498	C	T	0.65178	-0.0180117	0.00219913	1.3e-14	20	6795851	C	T	rs2650976	BMP2	0.00456552	2.34051	-0.0409953	0.0144544	0.332932	0.3247	0.333235
rs10668467	20	6856347	T	TGCG	0.379162	0.0166938	0.00216047	1.3e-16	20	6875700	T	TGCG	rs10668467	BMP2	0.815957	0.0883328	0.00336005	0.0144364	0.674192	0.672933	0.674238
rs6054625	20	6936182	T	C	0.195623	0.0197286	0.00274174	1.1e-13	20	6955535	T	C	rs6054625	BMP2	0.522963	0.281529	0.0119318	0.018679	0.83794	0.839377	0.837887
rs6140183	20	7095113	A	G	0.741543	0.0194402	0.00240128	2.4e-18	20	7114466	A	G	rs6140183	BMP2	0.248472	0.604723	0.0185434	0.0160678	0.232969	0.235702	0.232868
rs6117854	20	7551554	G	A	0.673674	0.0415636	0.00224706	4.2e-81	20	7570907	G	A	rs6117854	HAO1	0.475197	0.323126	-0.0102035	0.0142897	0.343487	0.344613	0.343446
rs34031061	20	7593266	G	C	0.697058	0.0325518	0.00228009	6.3e-50	20	7612619	G	C	rs34031061	HAO1	0.0581099	1.23575	-0.0281246	0.0148425	0.297882	0.294209	0.298017
rs117026974	20	10601745	C	T	0.938881	-0.0385805	0.00436499	8e-21	20	10621097	C	T	rs117026974	SLX4IP	0.251471	0.599512	-0.0263594	0.0229855	0.0976962	0.0945813	0.0978108
rs35308216	20	10629525	T	C	0.917941	0.0667042	0.003806	4.9e-75	20	10648877	T	C	rs35308216	JAG1	0.264628	0.577365	-0.0286535	0.0256862	0.0751563	0.0747559	0.075171
rs6108653	20	10629872	T	G	0.93175	0.0519128	0.00418597	1.5e-38	20	10649224	T	G	rs6108653	JAG1	0.0343257	1.46438	0.0557026	0.0263217	0.0740129	0.0755969	0.0739546
rs3790163	20	10647951	A	G	0.207278	0.0380113	0.0026374	1.6e-47	20	10667303	A	G	rs3790163	JAG1	0.556789	0.254309	0.0105896	0.0180213	0.82785	0.830386	0.827757
rs6134023	20	10741175	A	T	0.761219	0.0369697	0.00246849	9.2e-55	20	10760527	A	T	rs6134023	JAG1	0.094215	1.02588	0.0273756	0.0163576	0.220974	0.223114	0.220896
rs764213	20	10885445	T	C	0.540876	0.0232598	0.00210294	4e-27	20	10904797	T	C	rs764213	JAG1	0.181865	0.740251	0.0182979	0.0137059	0.431362	0.435016	0.431228
rs7270518	20	11021643	A	G	0.94993	-0.0376754	0.00480759	2.8e-14	20	11040995	A	G	rs7270518	JAG1	0.307753	0.511798	-0.0328349	0.0321928	0.0463908	0.0459596	0.0464066
rs6040356	20	11091189	A	G	0.333231	0.0174293	0.00221716	6.3e-16	20	11110541	A	G	rs6040356	JAG1	0.300668	0.521913	0.0152744	0.0147578	0.696279	0.699271	0.696168
rs34952318	20	11177055	G	A	0.950515	0.076921	0.00488095	2.9e-59	20	11196407	G	A	rs34952318	JAG1	0.544949	0.263644	-0.0173908	0.0287287	0.0611674	0.0609657	0.0611748
rs55716188	20	11227112	C	T	0.976523	0.0508498	0.00703338	1.8e-14	20	11246464	C	T	rs55716188	JAG1	0.108232	0.965645	-0.0651781	0.0405793	0.0293716	0.0272535	0.0294496
rs6108881	20	11239243	T	C	0.270923	0.0168706	0.0023685	5.1e-14	20	11258595	T	C	rs6108881	JAG1	0.0151401	1.81987	-0.0380103	0.0156485	0.746724	0.741963	0.746899
rs7267752	20	17755245	T	C	0.915904	-0.0251917	0.00376663	1.5e-11	20	17774600	T	C	rs7267752	BANF2	0.0203311	1.69184	-0.06637	0.0286055	0.0608	0.0568396	0.0609458
rs145077631	20	30117956	T	G	0.971603	-0.0436771	0.00667336	3.9e-11	20	31530153	T	G	rs145077631	HM13	0.13671	0.8642	-0.0378557	0.025438	0.0782973	0.0758298	0.0783881
rs819135	20	32847767	A	G	0.582206	0.0198145	0.00212029	9.5e-22	20	34259961	A	G	rs819135	ASIP	0.599003	0.222571	-0.00724669	0.0137813	0.426638	0.422798	0.42678
rs12625149	20	33425812	G	T	0.628133	-0.0190649	0.00217111	1.2e-20	20	34838009	G	C	rs12625149	GGT7	0.42377	0.37287	-0.113593	0.14201	0.00247004	0.00210353	0.00248353
rs12625149	20	33425812	G	T	0.628133	-0.0190649	0.00217111	1.2e-20	20	34838009	G	T	rs12625149	GGT7	0.316927	0.499041	0.0138995	0.0138885	0.394611	0.394605	0.394611
rs6120804	20	33623701	C	A	0.819054	-0.0274197	0.00272092	4.3e-26	20	35035898	C	A	rs6120804	TRPC4AP	0.114169	0.942453	0.0265272	0.0167922	0.204851	0.207684	0.204747
rs2069945	20	33761837	C	G	0.474188	-0.0188444	0.00216312	7.6e-20	20	35174034	C	A	rs2069945	PROCR	0.0968657	1.01383	-0.0330248	0.0198915	0.132651	0.131488	0.132694
rs2069945	20	33761837	C	G	0.474188	-0.0188444	0.00216312	7.6e-20	20	35174034	C	G	rs2069945	PROCR	0.831979	0.0798876	0.00290059	0.0136714	0.436755	0.434834	0.436826
rs211839	20	38475318	T	C	0.653091	0.0127999	0.00220079	7.8e-10	20	39846676	T	C	rs211839	DHX35	0.587818	0.230757	0.00748523	0.0138104	0.404169	0.406876	0.404069
rs17265513	20	39832628	T	C	0.800708	0.0341749	0.00261724	7.6e-45	20	41203988	T	C	rs17265513	ZHX3	0.127155	0.895667	0.0229794	0.0150643	0.283079	0.287636	0.282911
rs2868346	20	44547970	C	T	0.240776	0.0154253	0.0024414	2.9e-11	20	45919331	C	T	rs2868346	PLTP	0.0310149	1.50843	-0.033502	0.0155326	0.748236	0.739876	0.748544
rs1206751	20	45576907	A	T	0.528754	-0.0181207	0.00210157	3.9e-19	20	46948268	A	T	rs1206751	EYA2	0.608394	0.215815	0.00700886	0.0136794	0.438304	0.438048	0.438314
rs75146649	20	49192312	A	G	0.905263	0.0193437	0.00356982	5.3e-09	20	50575775	A	G	rs75146649	PTPN1	0.458656	0.338513	0.0169045	0.0228112	0.0977644	0.0980566	0.0977536
rs2830913	21	28774023	G	A	0.557818	-0.0263704	0.00212257	1.3e-35	21	27401704	G	A	rs2830913	ADAMTS5	0.442356	0.354228	0.0109331	0.0142317	0.346296	0.348519	0.346214
rs12482821	21	35560715	T	G	0.976449	-0.0654682	0.00716079	2.9e-22	21	34188414	T	G	rs12482821	MRPS6	0.796215	0.0989694	-0.012382	0.0479462	0.0210259	0.0209813	0.0210276
rs8134775	21	35591826	T	C	0.800407	-0.0286174	0.00262691	8.7e-30	21	34219525	T	C	rs8134775	MRPS6	0.582031	0.235054	0.00951065	0.0172789	0.196049	0.196228	0.196042
rs28451064	21	35593827	G	A	0.869025	0.0219937	0.00317606	1.5e-12	21	34221526	G	A	rs28451064	MRPS6	0.563897	0.2488	-0.0109083	0.0189032	0.153074	0.151448	0.153134
rs55787537	21	35717837	T	G	0.824511	0.0277373	0.00277598	1.8e-27	21	34345538	T	G	rs55787537	KCNE2	0.139573	0.855198	0.0311375	0.0210761	0.118957	0.122475	0.118827
rs7277882	21	36874438	G	A	0.563077	0.0185186	0.00211555	3.8e-19	21	35502140	G	A	rs7277882	RUNX1	0.833728	0.0789754	-0.00296798	0.0141385	0.35918	0.359531	0.359167
rs448332	21	37919151	C	T	0.0990452	-0.0310523	0.00352434	4e-22	21	36546853	C	T	rs448332	CLDN14	0.65542	0.18348	0.00761112	0.0170559	0.801678	0.802464	0.80165
rs2836613	21	40047176	G	A	0.247658	-0.0303614	0.00244175	2.5e-38	21	38675252	G	A	rs2836613	ERG	0.0210688	1.67636	-0.0348746	0.0151185	0.725074	0.716565	0.725388
rs12165276	21	40330772	G	A	0.940236	-0.040157	0.00443892	2.2e-20	21	38958847	G	A	rs12165276	ETS2	0.545332	0.263339	0.0124845	0.0206434	0.123273	0.124492	0.123228
rs9982895	21	40343087	T	C	0.273784	0.0465712	0.00235573	9.4e-91	21	38971161	T	C	rs9982895	ETS2	0.41479	0.382172	0.0124774	0.0153004	0.732377	0.733639	0.73233
rs59500178	21	47853157	A	G	0.455497	0.0125968	0.00210816	8.2e-10	21	46433244	A	G	rs59500178	PCNT	0.0884973	1.05307	0.0231205	0.0135733	0.518405	0.521764	0.518281
rs9606139	22	19679303	G	A	0.892005	0.122246	0.00343946	1.3e-295	22	19691780	G	A	rs9606139	SEPT5	0.0641357	1.1929	-0.0455818	0.0246224	0.083828	0.0811557	0.0839264
rs5748404	22	19683382	C	G	0.74012	-0.0340798	0.0024298	9.2e-45	22	19695859	C	G	rs5748404	SEPT5	0.227238	0.643519	-0.0172069	0.01425	0.356251	0.354582	0.356313
rs2298428	22	21982892	C	T	0.818131	0.0178885	0.00271495	5.9e-12	22	21628603	C	T	rs2298428	YDJC	0.935493	0.0289595	-0.00121636	0.0150287	0.288006	0.288872	0.287974
rs5844547	22	23460684	C	CT	0.715184	0.0133019	0.00232826	5.4e-09	22	23118497	C	CT	rs5844547	GNAZ,RSPH14	0.413182	0.383859	-0.0131302	0.0160455	0.231463	0.230822	0.231487
rs1883282	22	25411420	T	C	0.820991	0.0148027	0.00274878	5.5e-09	22	25015453	T	C	rs1883282	KIAA1671	0.787049	0.103998	-0.0044153	0.0163443	0.221137	0.222689	0.22108
rs6005857	22	29146002	C	T	0.955193	0.0284315	0.00507761	3.8e-09	22	28750014	C	T	rs6005857	HSCB	0.332135	0.478686	-0.0214771	0.0221454	0.104229	0.104323	0.104226
rs71316863	22	29181165	C	CTTGTTTTGTT	0.946343	0.0437333	0.00465048	7.2e-22	22	28785177	C	CTTGTTTTGTTTTGTT	rs71316863	CCDC117	0.267286	0.573023	-0.11954	0.107758	0.00429003	0.0036008	0.0043154
rs71316863	22	29181165	C	CTTGTTTTGTT	0.946343	0.0437333	0.00465048	7.2e-22	22	28785177	C	CTTGTTTTGTTTTGTTTTGTT	rs71316863	CCDC117	0.730927	0.136126	-0.0534447	0.155411	0.00190615	0.00190471	0.0019062
rs5762862	22	29252732	G	A	0.788492	0.0234807	0.00256723	1.9e-22	22	28856744	G	A	rs5762862	ZNRF3	0.282091	0.54961	0.018452	0.0171545	0.189768	0.193656	0.189625
rs73388841	22	29255570	T	C	0.943428	0.0486055	0.0045406	9.6e-28	22	28859582	T	C	rs73388841	ZNRF3	0.464059	0.333427	0.0214984	0.0293621	0.0557164	0.0573418	0.0556566
rs5762879	22	29286180	C	T	0.827345	0.0151569	0.00277527	1.2e-09	22	28890192	C	T	rs5762879	ZNRF3	0.601942	0.220445	0.00864534	0.0165744	0.212661	0.213619	0.212626
rs11704898	22	29447111	C	T	0.590088	-0.0171117	0.00215885	1.3e-14	22	29051123	C	T	rs11704898	ZNRF3	0.346428	0.460387	0.0132535	0.0140764	0.361435	0.365348	0.361291
rs75337432	22	29733510	C	T	0.92125	0.0395155	0.00388654	1.3e-26	22	29337521	C	T	rs75337432	AP1B1	0.0501996	1.2993	0.0463466	0.0236673	0.0895439	0.0923686	0.08944
rs41281637	22	30639993	C	T	0.992238	0.0915373	0.0119357	6.3e-15	22	30244004	C	T	rs41281637	LIF	0.779963	0.107926	0.0542832	0.194308	0.00120997	0.00133989	0.00120519
rs6006426	22	30669883	G	A	0.459215	0.0136966	0.00210222	5.5e-13	22	30273894	G	A	rs6006426	OSM	0.0313856	1.50327	0.0294138	0.0136672	0.555033	0.561925	0.55478
rs8142064	22	33174981	C	T	0.856272	0.0210513	0.00299092	2e-12	22	32778995	C	T	rs8142064	SYN3	0.65952	0.180772	0.0084473	0.0191733	0.145896	0.148128	0.145814
rs7078	22	36677914	A	G	0.693649	-0.0232588	0.00230565	2.1e-24	22	36281868	A	G	rs7078	MYH9	0.697121	0.156692	0.005937	0.0152539	0.274661	0.275337	0.274636
rs28430325	22	36829002	C	T	0.948661	-0.0359644	0.00478698	2.3e-15	22	36432957	C	T	rs28430325	TXN2	0.865854	0.0625555	0.0044336	0.0262456	0.0715008	0.0730045	0.0714455
rs4254591	22	38304858	G	T	0.657704	-0.0176222	0.00220588	4.7e-15	22	37908851	G	T	rs4254591	MICALL1	0.104568	0.980601	0.0228764	0.0140943	0.368322	0.371383	0.36821
rs5757133	22	38947835	C	T	0.713781	0.0254855	0.00231894	1.6e-32	22	38551830	C	A	rs5757133	DMC1	0.723108	0.140797	0.0229586	0.0647984	0.0112169	0.0113887	0.0112106
rs5757133	22	38947835	C	T	0.713781	0.0254855	0.00231894	1.6e-32	22	38551830	C	T	rs5757133	DMC1	0.0115574	1.93714	-0.036401	0.0144141	0.331698	0.326048	0.331906
rs7290979	22	39044427	A	C	0.711436	0.0261582	0.00231848	3.1e-34	22	38648422	A	C	rs7290979	FAM227A	0.0147404	1.83149	-0.0352079	0.0144372	0.332708	0.327457	0.332901
rs139497	22	41640098	C	T	0.311837	-0.0194639	0.00227226	2.1e-21	22	41244094	C	T	rs139497	RANGAP1	0.320878	0.49366	0.0149059	0.0150161	0.711139	0.714645	0.71101
rs1569414	22	45727565	T	G	0.739924	0.017623	0.00238084	7.7e-14	22	45331684	T	G	rs1569414	FAM118A	0.827634	0.0821618	-0.00345448	0.0158653	0.239193	0.239469	0.239183
rs77114534	22	46101806	C	T	0.958222	-0.0412245	0.00527127	2.4e-15	22	45705926	C	T	rs77114534	ATXN10	0.553092	0.257203	-0.017005	0.0286697	0.0591611	0.0592696	0.0591571
rs9626436	22	46151121	C	T	0.871281	-0.0191863	0.00313182	8.4e-11	22	45755241	C	T	rs9626436	ATXN10	0.21345	0.670704	-0.029478	0.0236936	0.090028	0.0869079	0.0901428
rs570639864	22	46365137	G	A	0.997251	0.143702	0.0206874	4.1e-13	22	45969257	G	A	rs570639864	WNT7B	0.96433	0.0157743	-0.0121904	0.272592	0.000676639	0.000707276	0.000675512
rs145069606	22	50235192	A	G	0.878672	0.0255872	0.00321915	3.5e-16	22	49841544	A	G	rs145069606	ZBED4	0.267776	0.572228	0.0225826	0.0203778	0.126509	0.128597	0.126432
rs5770908	22	50877718	G	A	0.674593	0.0186065	0.00223703	4.3e-18	22	50439289	G	A	rs5770908	PPP6R2	0.937545	0.0280081	-0.00108285	0.0138195	0.405075	0.403849	0.40512
